# Supplementary material for: Comparative Genomics Reveals 13 Different Isoforms of Mytimycins (A-M) in Mytilus galloprovincialis
Source: Int J Mol Sci. 2021 Mar 22;22(6):3235. doi: 10.3390/ijms22063235 (PMC8004829; doi:10.3390/ijms22063235)
Supplement: Supplementary file 1 [file ijms-22-03235-s001.zip]

Archive with 6 entries (5 files):
- ijms-1114682-submit-supp/
- ijms-1114682-submit-supp/Figure S1.tif
- ijms-1114682-submit-supp/File S1_Mytimycin  database.xlsx
- ijms-1114682-submit-supp/File S2_PAV.xlsx
- ijms-1114682-submit-supp/File S3_IP.xlsx
- ijms-1114682-submit-supp/File S4_Mytilida sequences.fas
