# Supplementary material for: Comparative Genomics Reveals 13 Different Isoforms of Mytimycins (A-M) in Mytilus galloprovincialis
Source: Int J Mol Sci. 2021 Mar 22;22(6):3235. doi: 10.3390/ijms22063235 (PMC8004829; doi:10.3390/ijms22063235)
Supplement: Supplementary file 1 [file ijms-22-03235-s001.zip › ijms-1114682-submit-supp/File S1_Mytimycin database.xlsx]

## Sheet: Mytimycin database
Clusters	New name	NT seq	Peptide seq
A	A1	ATGTCTTTAATAATACGAATGACGCTTTCGTTTGTACTTTTCTGTATCACCATGGACATGACATACGGGGCTTGCTGTAACCCACCTAATGGAAGATATTGTGCAGACTGCACGGTTTCTACACCGAGATGTGGATATCATTCATGTAACATATTCGGCTGTGGATGCACCTGCCGAACAGAACCATATGATAAAATTTGTTTTGACCATAGGGGACGATGTTTATGTATAGATTACAAAAGAAAACGTCGTGATGTGTCGTTGGATGAAGACATGTCTGCAAGCATTCAGTTTGCTAGTCTAGATATCAACAGTGATGGCCTGATTGAACAGTTTGAGTTCATTAAAGCCTTGGAACAGATGGAAATAACAGACAACACAACGATGTTTCATCATTGG…	MSLIIRMTLSFVLFCITMDMTYGACCNPPNGRYCADCTVSTPRCGYHSCNIFGCGCTCRTEPYDKICFDHRGRCLCIDYKRKRRDVSLDEDMSASIQFASLDINSDGLIEQFEFIKALEQMEITDNTTMFHHWSIMDEDKDGTVTLEEFDKEK*
	A2	ATGTCTTTAATAATACGAATGACGCTTTCGTTTGTACTTTTCTGTATCACCATGGACATGACATACGGAGCTTGCTGTAACCCACCTAATGGAAGATATTGTGCAGACTGCACGGTTTCTACACCGAGATGTGGATATCATTCATGTAACATATTCGGCTGTGGATGCACCTGCCGAACAGAACCATATGATAAAATTTGTTTTGACCATAGGGGACGATGTTTATGTATAGATTACAAAAGAAAACGTCGTGATGTGTCGTTGGATGAAGACATGTCTGCAAGCATTCAGTTTGCTAGTCTAGATATCAACAGTGATGGCCTGATTGAACAGTTTGAGTTCATTAAAGCCTTGGAACAGATGGAAATAACAGACAACACAACGATGTTTCATCATTGG…	MSLIIRMTLSFVLFCITMDMTYGACCNPPNGRYCADCTVSTPRCGYHSCNIFGCGCTCRTEPYDKICFDHRGRCLCIDYKRKRRDVSLDEDMSASIQFASLDINSDGLIEQFEFIKALEQMEITDNTTMFHHWSIMDEDKDGTVTLEEFDKEK*
	A3	ATGTCTTTAATAATACGAATGACGCTTTCGTTTGTACTTTTCTGTATCACCATGGACATGACATACGGGGCTTGCTGTTACCCACCTAATGGAAGATATTGTGCAGACTGCACGGTTTCTACACCGAGATGTGGATATCATTCATGTAACATATTCGGCTGTGGATGCACCTGCCGAACAGAACCATATGATAAAATTTGTTTTGACCATAGGGGACGATGTTTATGTATAGATTACAAAAGAAAACGTCGTGATGTGTCGTTGGATGAAGACATGTCTGCAAGCATTCAGTTTGCTAGTCTAGATATCAACAGTGATGGCCTGATTGAACAGTTTGAGTTCATTAAAGCCTTGGAACAGATGGAAATAACAGACAACACAACGATGTTTCATCATTGG…	MSLIIRMTLSFVLFCITMDMTYGACCYPPNGRYCADCTVSTPRCGYHSCNIFGCGCTCRTEPYDKICFDHRGRCLCIDYKRKRRDVSLDEDMSASIQFASLDINSDGLIEQFEFIKALEQMEITDNTTMFHHWSIMDEDKDGTVTLEEFDKEK*
	A4	ATGTCTTTAATAATACGAATGACGCTTTCGTTTGTACTTTTCTGTATCACCATGGACATGACATACGGGGCTTGCTGTAACCCACCTAATGGAAGATATTGTGCAGACTGCACGGTTTCTACACCGAGATGTGGATATCATTCATGTAACATATTCGGCTGTGGATGCACCTGCCGAACAGAACCATATGATAAAATTTGTTTTGACCATAGGGGACGATGTTTATGTATAGATTACAAAAGAAAACGTCGTGATGTGTCGTTGGATGAAGACATGTCTGCAAGCATTCAGTTTGCTAGTCTAGATATCAACAGTGATGGCCTGATTGAACAGTTTGAGTTCATTAAAGCCTTGGAACAGATGGAAATAACAGACAACACAACGATGTTTCATCATTGG…	MSLIIRMTLSFVLFCITMDMTYGACCNPPNGRYCADCTVSTPRCGYHSCNIFGCGCTCRTEPYDKICFDHRGRCLCIDYKRKRRDVSLDEDMSASIQFASLDINSDGLIEQFEFIKALEQMEITDNTTMFHHWSIMDEDKDGTVTLEEFDEEK*
B	B1	ATGTCTTTATTTGAAATGAAACTGCTGAGGTCGATAATTTTGTTAATCACTTTCATTGCCGTCATTGACAAGACAAAAGGAGCTTGCTGTGGCAAACCTTTCAAATATTATTGCGGGGATTGCACTGCCTCTCTGTTTTGTTGTGGACATAACCAATGTAACATATTCTGTTGTGGATGAACCTGTCGAGGATCCCCGGAGGGAGAGTTTTGTCGTGAACGTGGACCTTTAGGAAAAGGATGTTACTGTGAGAAGGTCAAACGGAAACGCCACGTGCAATATGTTTCAACCGACATGTCTGCTCATATGAAGTTTATGAATCTAGATATCAATAAAAATGAAATGATGGAACAGTTTGAGTTCAGTAAAGCTTTGGAACAGATGAAAATAACGGACAAC…	MSLFEMKLLRSIILLITFIAVIDKTKGACCGKPFKYYCGDCTASLFCCGHNQCNIFCCG*TCRGSPEGEFCRERGPLGKGCYCEKVKRKRHVQYVSTDMSAHMKFMNLDINKNEMMEQFEFSKALEQMKITDNMTMFHHWSIMDEDKDGLISLEEFDHQKL*
	B2	ATGTCTTTATTTGAAATGAAACTGCTGAGGTCGATAATTCTGTTAATCACTTTCATTGCCGTCATTGACAAGACAAAAGGAGCTTGCTGTGGCAAACCTTTCAAATATTATTGCGGGGATTGCACTGCCTCTTTGTTTTGTTGTGGACATAACCAATGTAACATATTCTGTTGTGGATGAACCTGTCGAGGATCCCCGGAGGGAGAGTTTTGTCGTGAACGTGGACCTTTAGGAAAAGGATGTTACTGTGAGAAGGTCAAACGGAAACGCCACGTGCAATATGTTTCAACCGACATGTCTGCTCATATGAAGTTTATGAATCTAGATATCAATAAAAATGAAATGATGGAACAGTTTGAGTTCAGTAAAGCTTTGGAACAGATGAAAATAACGGACAAC…	MSLFEMKLLRSIILLITFIAVIDKTKGACCGKPFKYYCGDCTASLFCCGHNQCNIFCCG*TCRGSPEGEFCRERGPLGKGCYCEKVKRKRHVQYVSTDMSAHMKFMNLDINKNEMMEQFEFSKALEQMKITDNMTMFHHWSIMDEDKDGLISLEEFDHQKL*
	B3	ATGTCTTTATTTGAAATGAAACTGCTGAGGTCGATAATTCTGTTAATCACTTTCATTGCCGTCATTGACAAGACAAAAGGAGCTTGCTGTGGCAAACCTTTCAAATATTATTGCGGGGATTGCACTGCCTCTTTGTTTTGTTGTGGACATAACCAATGTAACATATTCTGTTGTGGATGAACCTGTCGAGGATCCCCGGAGGGAGAGTTTTGTCGTGAACGTGGACCTTTAGGAAAAGGATGTTACTGTGAGAAGGTCAAACGGAAACGCCACGTGCAATATGTTTCAACCGACATGTCTGCTCATATGAAGTTTATGAATCTAGATATCAATAAAAATGAGATGATGGAACAGTTTGAGTTCAGTAAAGCTTTGGAACAGATGAAAATAACGGACAAC…	MSLFEMKLLRSIILLITFIAVIDKTKGACCGKPFKYYCGDCTASLFCCGHNQCNIFCCG*TCRGSPEGEFCRERGPLGKGCYCEKVKRKRHVQYVSTDMSAHMKFMNLDINKNEMMEQFEFSKALEQMKITDNMTMFHHWSIMDEDKDGLISLEEFDHQKL*
	B4	ATGTCTTTATTTGAAATGAAACTGCTGAGGTCGATAATTCTGTTAATCACTTTCATTGCCGTCATTGACAAGACAAAAGGAGCTTGTTGTGGCAAACCTTTCAAATATTATTGCGGGGATTGCACTGTCTCTTTGTTTTGTTGTGGACATAACCAATGTAACATATTCTGTTATGGATGTACCTGTCGAGGATCCCCGGAGGGAAAGTTTTGTCGTGAACGTGGACCTTTAGGAAAAGGATGTTACTGTGAGAAGGTCAAACGGAAACGCCACGTGCAATATGTTTCAACCGACATGTCTGCTCATATGAAGTTTATGAATCTAGATATCAATAAAAATGAGATGATGGAACAGTTTGAATTCAGTAAAGCTTTGGAACAGATGAAAATAACGGACAAC…	MSLFEMKLLRSIILLITFIAVIDKTKGACCGKPFKYYCGDCTVSLFCCGHNQCNIFCYGCTCRGSPEGKFCRERGPLGKGCYCEKVKRKRHVQYVSTDMSAHMKFMNLDINKNEMMEQFEFSKALEQMKITDNMTMFHHWSIMDEDKDGLISLEEFDHQKL*
	B5	ATGTCTTTATTTGAAATGAAACTGCTGAGGTCGATAATTCTGTTAATCACTTTCATTGCCGTCATTGACAAGACAAAAGGAGCTTGCTGTGGCAAACCTTTCAAATATTATTGCGGGGATTGCACTGTCTCTTTGTTTTGTTGTGGACATAACCAATGTAACATATTCTGTTATGGATGTACCTGTCGAGGATCCCCGGAGGGAAAGTTTTGTCGTGAACGTGGACCTTTAGGAAAAGGATGTTACTGTGAGAAGGTCAAACGGAAACGCCACGTGCAATATGTTTCAACCGACATGTCTGCTCATATGAAGTTTATGAATCTAGATATCAATAAAAATGAGATGATGGAACAGTTTGAGTTCAGTAAAGCTTTGGAACAGATGAAAAAACGGACAACA…	MSLFEMKLLRSIILLITFIAVIDKTKGACCGKPFKYYCGDCTVSLFCCGHNQCNIFCYGCTCRGSPEGKFCRERGPLGKGCYCEKVKRKRHVQYVSTDMSAHMKFMNLDINKNEMMEQFEFSKALEQEKTDNMTVFHHWSIMDEDKDGLISLKVFDHQKL*
	B6	ATGTCTTTATTTGAAATGAAATTGCTGAGGTCGATAATTCTGTTACTAGTAATCACTTTCATTGCCGTCATTGACAAGACAAAAGGAGCTTGCTGTGGCAAACCTTTCAAATATTATTGCGGGGATTGCACTGCCTCTTTGTTTTGTTGTGGACATAACAAATGTAACATATTCTGTTGTGGATGTACCTGTCGAGGATCCCCGGAGGGAAAGTTTTGTCGTGAACGTGGACCTTTAGGAAAAGGATGTTACTGTGAGAAAGTCAAACGGAAACGCCACGTGCAATGTTTCAACCGACATGTCTGCTCATATGAAGTTTATGAATCTAGATATCAATAAAAATGAGATGATGGAACAGTTGGAGTTCAGTAAAGCTTTGGAACAGATGAAAATAACGGA…	MSLFEMKLLRSIILLLVITFIAVIDKTKGACCGKPFKYYCGDCTASLFCCGHNKCNIFCCGCTCRGSPEGKFCRERGPLGKGCYCEKVKRKRTCNVSTDMSAHMKFMNLDINKNEMMEQLEFSKALEQMKITDNMTVFHHWSIMDEDKDGLISLEEFDHQKL*
	B7	ATGTCTTTATTTGAAATGAAACTGCTGAGGTCGATAATTCTGTTAATCACTTTTATTGCCGTCATTGACAGACAAAAGGAGCTTGCTGTGGCAAACCTTTCAAATATTATTGCGGGGATTGCACTGCCTCTTTGTTTTGTTGTGGACATAACCAATGTAACATATTCTGTTGTGGATGAACCTGTCGAGGATCCCCGGAGGGAGAGTTTTGTCGTGAACGTGGACCTTTAGGAAAAGGATGTTACTGTGAGAAGGTCAAACGGAAACGTCACGTGCAATATGTTTCAACCGACATGTCTGCTCATATGAAGTTTATGAATCTAGATATCAATAATATCTTTGTACTTTGTAAAGCTTTGGAACAGATGAAAATAACGGACAACATGACCGTGTTCCATC…	MSLFEMKLLRSIILLITFIAVIDTKGACCGKPFKYYCGDCTASLFCCGHNQCNIFCCG*TCRGSPEGEFCRERGPLGKGCYCEKVKRKRHVQYVSTDMSAHMKFMNLDINNIFVLCKALEQMKITDNMTVFHHWSIMDEDKDGLISLEEFDHQKL*
	B8	ATGTCTTTATTTGAAATAAAACTACTGAGGTCGATAATTCTGTTGATCACTTTCATTGCCGTCATTGACAAGACAAAAGGAGCTTGCTGTGACAAACCTTTCAAATATTATTGCGGGGATTGCACTGCCTCTTTGTTTTTTTGTAGACATAACCAATGTAACATATTCTGTTGTGGATGTACCTGTCGAGGATCTCCGGAGGGGAAGTTTTGTCGTGAACGTGGACCTTTAGGAAAGGAATGTTACTGTGAGAAGGTCAAACGGAAACGCCACGTGCAATTCGCTTCAACCGACATGTCTGCTCATATGAAGTTTATGAATCTAGATATCAATAAAAATGGGATGATGGAACGGTTTGAGTTCAGTAAAGCCTTGGAACAGATGCAGATAACGGACAAC…	MSLFEIKLLRSIILLITFIAVIDKTKGACCDKPFKYYCGDCTASLFFCRHNQCNIFCCGCTCRGSPEGKFCRERGPLGKECYCEKVKRKRHVQFASTDMSAHMKFMNLDINKNGMMERFEFSKALEQMQITDNTTVFHHWSIMDEDKDGLISLEEFDHQKL*
	B9	ATGTCTTTATTTGAAATGAAATTGCTGAGGTCGATAATTCTGTTAATCACTTTCATTGCCGTCATTGACAAGACAAAAGGATCTTGCTGTGGCAAACCTTTCAAATATTATTGCGGGGATTGCACTGCCTCTTTGTTTTGTTGTGGACATAACAAATGTAACATATTCTGTTGTGGATGTACCTGTCGAGGATCCCCGGAGGGAAAGTTTTGTCGTGAACGTGGACCTTTAGGAAAAGGATGTTACTGTGAGAAAGTCAAACGGAAACGCCACGTGCAATGTTTCAACCGACATGTCTGCTCATATGAAGTTTATGAATCTAGATATCAATAAAAATGAGATGATGGAACAGTTGGAGTTCAGTAAAGCTTTGGAACAGATGAAAATAACGGACAACAT…	MSLFEMKLLRSIILLITFIAVIDKTKGSCCGKPFKYYCGDCTASLFCCGHNKCNIFCCGCTCRGSPEGKFCRERGPLGKGCYCEKVKRKRHVQCFNRHVCSYEVYESRYQKNEMMEQLEFSKALEQMKITDNMTVFHHWSIMDEDKDGLISLEEFDHQKL*
	B10	ATGTCTTTATCTAAAATAAAACTGACGAGGTCGACGCTTCTGTTGATCATTTTCGTAGCCGTCATTGACACGACAAACGGAGCTTGTTGTGCAAACCTTTCAAAAAATTTTGCGGGGATTGCACTACCTCTTTGTTTTGTTGTGGATATGACCAATGTAATATATTATGTTGTGGATGTAACTGTCGATATCCACCGGCGGGAAAGCTTTGTCGTGAACGTGGAAATGAATGGGATAATACTGTGAGAAGGTCAAACGGAAACGCCACGTGCAATTCGCTTCAACCGACATGTCTGCTCATGTGAAGTTTATGAATCTAGATATCAATAAAAATGGGATGATGGAACAGTTTGAGTTCAGTAAAGCCTTGGAACAGATGCAGATAACGGACAACATGAC…	MSLSKIKLTRSTLLLIIFVAVIDTTNGACCKPFKKFCGDCTTSLFCCGYDQCNILCCGCNCRYPPAGKLCRERGNEWENYCEKVKRKRHVQFASTDMSAHVKFMNLDINKNGMMEQFEFSKALEQMQITDNMTVFHHWSIMDEDKDGLISLEEFDHQKL*
	B11	ATGTCTTTATCTAAAATAAAACTGATGAGGTCGACGCTTCTGTTGATCGTTTTCATAGCCGTCATTGACACGACAAACGGAGCTTGTTGTGACAAACCTTTCAAAAATTTTTGCGGGGATTGCACTACCTCTTTGTTTTGTTGTGGATATGACCAATGTAATATATTATGTTGTGGATGTAACTGTCGAGGATCACCGGCGGGGAAGCTTTGTCGTGAACGTGGAAATGGAATGGGATGTTACTGTGAGAAGGTCAAACGGAAACGTCACGTGCAATTCGCTTCCACCGACATGTCTGCTCATTTGAAGTTTATGAATCTAGATATCAATAAAAATGGGATGATGGAACAGTTTGAGTTCAGTAAAGCCTTGGAACAGATGCAGATAACGGACAACATG…	MSLSKIKLMRSTLLLIVFIAVIDTTNGACCDKPFKNFCGDCTTSLFCCGYDQCNILCCGCNCRGSPAGKLCRERGNGMGCYCEKVKRKRHVQFASTDMSAHLKFMNLDINKNGMMEQFEFSKALEQMQITDNMTVFHHWSIMDEDKDGLISLEEFDHQKL*
	B12	ATGTCTTTATTTGAAATGAAACTGCTGAGGTCGATAATTCTGTTAATCACTTTCATTGCCGTCATTGACAAGACAAAAGGAGCTTGCTGTGGCAAACCTTTCAAATATTATTGCGGGGATTGCACTGTCTCTTTGTTTTGTTGTGGACATAACCAATGTAACATATTCTGTCATGGATGTACCTGTCGAGGATCCCCGGAGGGAAAGTTTTGTCGTGAACGTGGACCTTTAGGAAAAGGATGTTACTGTGAGAAGGTCAAACGGAAACGCCACGTGCAATATGTTTCAACCGACATGTCTGCTCATATGAAGTTTATGAATCTAGATATCAATAA	MSLFEMKLLRSIILLITFIAVIDKTKGACCGKPFKYYCGDCTVSLFCCGHNQCNIFCHGCTCRGSPEGKFCRERGPLGKGCYCEKVKRKRHVQYVSTDMSAHMKFMNLDIN
	B13	ATGTCTTTATTTGAAATGAAACTGCTGAGGTCGATAATTCTGTTAATCACTTTCATTGCCGTCATTGACAAGACAAAAGGAGCTTGCTGTGGCAAACCTTTCAAATATTATTGCGGGGATTGCACTGTCTCTTTGTTTTGTTGTGGACATAACCAATGTAACATATTCTGTCATGGATGTACCTGTCGAGGATCCCCGGAGGAAAAGTTTTGTCGTGAACGTGGACCTTTAGGAAAAGGATGTTACTGTGAGAAGGTCAAACGGAAACGCCACGTGCAATATGTTTCAACCGACATGTCTGCTCATATGAAGTTTATGAATCTAGATATCAATAA	MSLFEMKLLRSIILLITFIAVIDKTKGACCGKPFKYYCGDCTVSLFCCGHNQCNIFCHGCTCRGSPEEKFCRERGPLGKGCYCEKVKRKRHVQYVSTDMSAHMKFMNLDIN
	B14	ATGTCTTTATTTGAAATGAAACTGCTGAGGTCGATAATTCTGTTAATCACTTTCATTGCCGTCATTGACAAGACAAAAGGAGCTTGCTGTGGCAAACCTTTCAAATATTATTGCGGGGATTGCACTGTCTCTTTGTTTTGTTGTGGACATAACCAATGTAACATATTCTGTTGTGGATGTACCTGTCGAGGATCCCCGGAGGGAAAGTTTTGTCGTGAACGTGGACCTTTAGGAAAAGGATGTTACTGTGAGAAGGTCAAACGGAAACGCCACGTGCAATATGTTTCAACCGACATGTCTGCTCATATGAAGTTTATGAATCTAGATATCAATAA	MSLFEMKLLRSIILLITFIAVIDKTKGACCGKPFKYYCGDCTVSLFCCGHNQCNIFCCGCTCRGSPEGKFCRERGPLGKGCYCEKVKRKRHVQYVSTDMSAHMKFMNLDIN
	B15	ATGTCTTTATTTGAAATTAAACTGCTGAGGTCGATAATTCTGTTAATCACTTTCATTGCCGTCATTGACAAGACAAAAGGAGCTTGCTGTGGCAAACCTTTCAAATATTATTGCGGGGATTGCACTGTCTCTTTGTTTTGTTGTGGACATAACCAATGTAACATATTCTGTTGTGGATGTACCTGTCGAGGATCCCCGGAGGGAAAGTTTTGTCGTGAACGTGGACCTTTAGGAAAAGGATGTTACTGTGAGAAGGTCAAACGGAAACGCCACGTGCAATATGTTTCAACCGACATGTCTGCTCATATGAAGTTTATGAATCTAGATATCAATAA	MSLFEIKLLRSIILLITFIAVIDKTKGACCGKPFKYYCGDCTVSLFCCGHNQCNIFCCGCTCRGSPEGKFCRERGPLGKGCYCEKVKRKRHVQYVSTDMSAHMKFMNLDIN
	B16	ATGTCTTTATTTGAAATGAAACTGCTGAGGTCGATAATTTTGTTAATCACTTTCATTGCCGTCATTGACAAGACAAAAGGAGCTTGCTGTGGCAAACCTTTCAAATATTATTGCGGGGATTGCACTGCCTCTCTGTTTTGTTGTGGACATAACCAATGTAACATATTCTGTTGTGGATGTACCTGTCGAGGATCCCCGGAGGGAGAGTTTTGTCGTGAACGTGGACCTTTAGGAAAAGGATGTTACTGTGAGAAGGTCAAACGGAAACGCCACGTGCAATATGTTTCAACCGACATGTCTGCTCATATGAAGTTTATGAATCTAGATATTTATAA	MSLFEMKLLRSIILLITFIAVIDKTKGACCGKPFKYYCGDCTASLFCCGHNQCNIFCCGCTCRGSPEGEFCRERGPLGKGCYCEKVKRKRHVQYVSTDMSAHMKFMNLDIY
	B17	ATGTCTTTATTTGAAATGAAACTGCTGAGGTCGATAATTCTGTTAATCACTTTCATTGCCGTCATTGACAAGACAAAAGGAGCTTGCTGTGGCAAACCTTTAAAATATTATTGCGGGGATTGCACTGCCTCTTTGTTTTGTTGTGGACATAACCAATGTAACATATTCTGTTGTAGATGTACCTGTCGAGGATCCCCGGAGGGAAAGTTTTGTCGTGAACGTGGACCTTTAGGAAAAGAGAGAGAAGGTCAAACGGAAACGCCACGTGCAATTCGCTTCAACCGACATGTCTGTTCATATGAAGTTTATGAATCTAGATATCAATAA	MSLFEMKLLRSIILLITFIAVIDKTKGACCGKPLKYYCGDCTASLFCCGHNQCNIFCCRCTCRGSPEGKFCRERGPLGKREKVKRKRHVQFASTDMSVHMKFMNLDIN
	B18	CTTCTTGAATTTTACTTCAATTGCAACAAAAGTCAATTCATTGCCGTCATTGACAAGACAAAAGGAGCTTGCTGTGGCAAACCTTTCAAATATTATTGCGGGGATTGCACTGTCTCTTTGTTTTGTTGTGGACATAACCAATGTAACATATTCTGTTATGGATGTACCTGTCGAGGATCCCCGGAGGGAAAGTTTTGTCGTGAACGTGGACCTTTAGGAAAAGGATGTTACTGTGAGAAGGTCAAACGGAAACGCCACGTGCAATATGTTTCAACCGACATGTCTGCTCATATGAAGTTTATGAATCTAGATATCAATAA	LLEFYFNCNKSQFIAVIDKTKGACCGKPFKYYCGDCTVSLFCCGHNQCNIFCYGCTCRGSPEGKFCRERGPLGKGCYCEKVKRKRHVQYVSTDMSAHMKFMNLDIN
	B19	CTTCTTGAATTTTACTTCAAGTGCAACAAAAGTCAATTCATTGCCGTCATTGACAAGACAAAAGGAGCTTGCTGTGGCAAACCTTTCAAATATTATTGCGGGGATTGCACTGTCTCTTTGTTTTGTTGTGGACATAACCAATGTAACATATTCTGTTATGGATGTACCTGTCGAGGATCCCCGGAGGGAAAGTTTTGTCGTGAACGTGGACCTTTAGGAAAAGGATGTTACTGTGAGAAGGTCAAACGGAAACGCCACGTGCAATATGTTTCAACCGACATGTCTGCTCATATGAAGTTTATGAATCTAGATATCAATAA	LLEFYFKCNKSQFIAVIDKTKGACCGKPFKYYCGDCTVSLFCCGHNQCNIFCYGCTCRGSPEGKFCRERGPLGKGCYCEKVKRKRHVQYVSTDMSAHMKFMNLDIN
C	C1	ATGTCATTACTTCTACGGTTGACGCTTCTATTTGTTATTTGTTCTGTTATCATGGAAAACGCAAACGGGGCATGTTGTCGTCGCACACGCAGGGGACGTTGCGGCGACTGCACTAAACCAACACCTTGCTGTGGATATAAAAGATGTAACATATTTTGCTGTGGATGCAAATGTCGTAAGGGGGGATGCGGCGGCAGACGAAAACGTCAGTTGTCACATGATACTACCGATAGGTCTACTTATATGACGTTTATTGGCCTAGATATCAACAAAAATGGGATGATGGAACAGTTTGAGTTCAGTAAAGCCTTGGAACAGATGCAAATAACAGATAACGTGACCGTGCTTCATCATTGGTCAGTCATGGACGAAGACAAAGATGGACTTATCACTATGGAA…	MSLLLRLTLLFVICSVIMENANGACCRRTRRGRCGDCTKPTPCCGYKRCNIFCCGCKCRKGGCGGRRKRQLSHDTTDRSTYMTFIGLDINKNGMMEQFEFSKALEQMQITDNVTVLHHWSVMDEDKDGLITMEEFDREKL*
	C2	ATGTCATTACTTCTACGGTTGACGCTTCTATTTGTTATTTGTTCTGTTATCATGGAAAACGCAAACGGGGCATGTTGTCGTCGTAAACGCAGGGGACGTTGCGGCGACTGCACTAAACCAACACCTTGCTGTGGATATAAAAGATGTAACATATTTTGCTGTGGATGCAAATGTCGTAAGGGGGGATGCGGCGGCAGACGAAAACGTCAGTTGTCACATGATACTACCGATAGGTCTACTTATATGACGTTTATTGGCCTAGATATCAACAAAAATGGGATGATGGAACAGTTTGAGTTCAGTAAAGCCTTGGAACAGATGCAAATAACAGATAACGTGACCGTGCTTCATCATTGGTCAGTCATGGACGAAGACAAAGATGGACTTATCACTATGGAA…	MSLLLRLTLLFVICSVIMENANGACCRRKRRGRCGDCTKPTPCCGYKRCNIFCCGCKCRKGGCGGRRKRQLSHDTTDRSTYMTFIGLDINKNGMMEQFEFSKALEQMQITDNVTVLHHWSVMDEDKDGLITMEEFDREKL*
	C3	ATGTCATTACTTCTACGGTTGACGCTTCTATTTGTTATTTGTTCTGTTATCTTGGAAAACGCAAACGGGGCATGTTGTCGTCGTAAACGCAGGGGACGTTGCGGCGACTGCACTAAACCAACACCTTGCTGTGGATATAAAAGATGTAACATATTTTGCTGTGGATGCAAATGTCGTAAGGGGGGATGCGGCGGCAGACGAAAACGTCAATTGTCACATGATACTACCGATAGGTCTACTTATATGACGTTTATTGGCCTAGATATCAACAAAAATGGGATGATGGAACAGTTTGAGTTCAGTAAAGCCTTGGAACAGATGCAAATAACAGATAACGTGACCGTGCTTCATCATTGGTCAGTCATGGACGAAGACAAAGATGGACTTATCACTATGGAA…	MSLLLRLTLLFVICSVILENANGACCRRKRRGRCGDCTKPTPCCGYKRCNIFCCGCKCRKGGCGGRRKRQLSHDTTDRSTYMTFIGLDINKNGMMEQFEFSKALEQMQITDNVTVLHHWSVMDEDKDGLITMEEFDREKL*
	C4	ATGTCATTACTTCTACGGTTGACGCTTCTATTTGTTATTTGTTCTGTTATCATGGAAAACGCAAACGGGGCATGTTGTCGTCGTACACGCAGGGGACGTTGCGGCGACTGCACTAAACCAACACCTTGCTGTGGATATAAAAGATGTAACATATTTTGCTGTGGATGCAGATGTCGTAAGGGGGGATGCGGCGGCAGACGAAAACGTCAATTGTCACATGATACTACCGATAGGTCTACTTATATGACGTTTATTGGCCTAGATATCAACAAAAATGGGATGATGGAACAGTTTGAGTTCAGTAAAGCCTTGGAACAGATGCAAATAACAGATAACGTGACCGTGCTTCATCATTGGTCAGTCATGGACGAAGACAAAGATGGACTTATCACTATGGAA…	MSLLLRLTLLFVICSVIMENANGACCRRTRRGRCGDCTKPTPCCGYKRCNIFCCGCRCRKGGCGGRRKRQLSHDTTDRSTYMTFIGLDINKNGMMEQFEFSKALEQMQITDNVTVLHHWSVMDEDKDGLITMEEFDREKL*
	C5	ATGTCATTACTTCTACGGTTGACGCTTCTATTTGTTATTTGTTCTGTTATCATGGAAAACGCAAACGGGGCATGTTGTCGTCGTACACGCAGGGGACGTTGCGGCGACTGCACTAAACCAACACCTTGCTGTGGATATAAAAGATGTAACATATTTTGCTGTGGATGCAATTGTCGTAAAGGGGGATGCGGCGGCAGACGAAAACGTCAGTTGTCACATGATACTACCGATAGGTCTACTTATATGACGTTTATTGGCCTAGATATCAACAAAAATGGGATGATGGAACAGTTTGAGTTCAGTAAAGCCTTGGAACAGATGCAAATAACAGATAACGTGACCGTGCTTCATCATTGGTCAGTCATGGACGAAGACAAAGATGGACTTATCACTATGGAA…	MSLLLRLTLLFVICSVIMENANGACCRRTRRGRCGDCTKPTPCCGYKRCNIFCCGCNCRKGGCGGRRKRQLSHDTTDRSTYMTFIGLDINKNGMMEQFEFSKALEQMQITDNVTVLHHWSVMDEDKDGLITMEEFDREKL*
	C6	ATGTCATTACTTCTACGGTTGACGCTTCTATTTGTTATTTGTTCTGTTATCATGGAAAACGCAAACGGGGCATGTTGTCGTCGTACACGATGGGGACGTTGCGGCGACTGCACTAAACCAACACCTTGCTGTGGATATAAAAGATGTAACATATTTTGTTGTGGATGCAAATGTCGTAAGGGGGGATGCGGCGGCAGACGAAAACGTCAATTGTCACATGATAGTACCGATAGGTCTACTTATATGACGTTTATTGGCCTAGATATCAACAAAAATGGGATGATGGAACAGTTTGAGTTCAGTAAAGCCTTGGAACAGATGCAAATAACAGATAACGTGACCGTGCTTCATCATTGGTCAGTCATGGACGAAGACAAAGATGGACTTATCACTATGGAA…	MSLLLRLTLLFVICSVIMENANGACCRRTRWGRCGDCTKPTPCCGYKRCNIFCCGCKCRKGGCGGRRKRQLSHDSTDRSTYMTFIGLDINKNGMMEQFEFSKALEQMQITDNVTVLHHWSVMDEDKDGLITMEEFDREKL*
	C7	ATGTCATTACTTCTACGGTTGACACTTCTATTTGTTATTTGTTCTGTTATCATGGAAAACGCAAACGGGGCATGTTGTCGTCGTACACGCAGGGGACGTTGCGGCGACTGCACTAAACCAACACCTTGCTGTGGATATAAAAGATGTAACATATTTTGTTGTGGATGCAAATGTCGTAAGGGGGGATGCGGCGGCAGACGAAAACGTCAATTGTCACATGATAGTACCGATAGGTCTACTTATATGACGTTTATTGGCCTAGATATCAACAAAAATGGGATGATGGAACAGTTTGAGTTCAGTAAAGCCTTGGAACAGATGCAAATAACAGATAACGTGACCGTGCTTCATCATTGGTCAGTCATGGACGAAGACAAAGATGGACTTATCACTATGGAA…	MSLLLRLTLLFVICSVIMENANGACCRRTRRGRCGDCTKPTPCCGYKRCNIFCCGCKCRKGGCGGRRKRQLSHDSTDRSTYMTFIGLDINKNGMMEQFEFSKALEQMQITDNVTVLHHWSVMDEDKDGLITMEEFDREKL*
	C8	ATGTCATTACTTCTACGGTTGACGCTTCTATTTGTTATTTATTCTGTTATCATGGAAAACGCAAACGGGGCATGTTGTCGTCGTACACGCAGGGGACGTTGCGGCGACTGCACTAAACCAACACCTTGCTGTGGATATAAAAGATGTAACATATTTTGTTGTGGATGCAAATGTCGTAAGGGGGGATGCGGCGGCAGACGAAAACGTCAATTGTCACATGATAGTACCGATAGGTCTACTTATATGACGTTTATTGGCCTAGATATCAACAAAAATGGGATGATGGAACAGTTTGAGTTCAGTAAAGCCTTGGAACAGATGCAAATAACAGATAACGTGACCGTGCTTCATCATTGGTCAGTCATGGACGAAGACAAAGATGGACTTATCACTATGGAA…	MSLLLRLTLLFVIYSVIMENANGACCRRTRRGRCGDCTKPTPCCGYKRCNIFCCGCKCRKGGCGGRRKRQLSHDSTDRSTYMTFIGLDINKNGMMEQFEFSKALEQMQITDNVTVLHHWSVMDEDKDGLITMEEFDREKL*
	C9	ATGTCATTACTTCTACGGTTGACGCTTCTATTTGTTATTTGTTCTGTTATCATGGAAAACGCAAACGGGGCATGTTGTCGTCGTAAACGCAGGGGACGTTGCGGCGACTGCACTAAACCAACACCTTGCTGTGGATATAAAAGATGTAACATATTTTGCTGTGGATGCAAATGTCGTAAGGGGGGATGCGGCGGCAGACGAAAACGTCAGTTGTCACATGATACTACCGATAGGTCTACTTATATGACGTTTATTGGCCTAGATATCAACAAAAATGGGATGATGGAACAGTTTGAGTTCAGTAAAGCCTTGGAACAGATGCAGATAACGGACAACATGACCGTGTTCCATCACTGGTCAATCATGGACGAAGATAAAGACGGATTGATTTCTCTGGAA…	MSLLLRLTLLFVICSVIMENANGACCRRKRRGRCGDCTKPTPCCGYKRCNIFCCGCKCRKGGCGGRRKRQLSHDTTDRSTYMTFIGLDINKNGMMEQFEFSKALEQMQITDNMTVFHHWSIMDEDKDGLISLEEFDREKL*
	C10	ATGTCATTACTTCTACGGTTGACACTTCTATTTGTTATTTGTTCTGTTATCATGGAAAACGCAAACGGAGCATGTTGTCGTCCACACAGGAGACGTTGCCACGACTGCACTAAACCAACACCTTGCTGTGGATATAGAAGATGTAACATATTTTGTTGTGGATGCAGATGTCGTAAGGGGGGATGCGGCGGCAGACGAAAACGTCAATTGTCACATGATACTACCGATAGGTCTACTTATATGACGTTTATTGGCCTAGATATCAACAAAAATGGGATGATGGAACAGTTTGAGTTCAGTAAAGCCTTGGAACAGATGCAAATAACAGATAACGTGACCGTGCTTCATCATTGGTCAGTCATGGACGAAGACAAAGATGGACTTATCACTATGGAAGAA…	MSLLLRLTLLFVICSVIMENANGACCRPHRRRCHDCTKPTPCCGYRRCNIFCCGCRCRKGGCGGRRKRQLSHDTTDRSTYMTFIGLDINKNGMMEQFEFSKALEQMQITDNVTVLHHWSVMDEDKDGLITMEEFDREKL*
	C11	ATGTCATTACTTCTACGGTTGACGCTTCTATTTGTTATTTGTTCTGTTATCATGGAAAACGCAAACGGGGCATGTTGTCGTCGTAAACGCAGGGGACGTTGCGGCGACTGCACTAAACCAACACCTTGCTGTGGATATAAAAGATGTAACATATTTTGCTGTGGATGCAAATGTCGTAAGGGGGGATGCGGCGGCAGACGAAAACGTCAGTTGTCACATGATACTACCGATAGGTCTACTTATATGACGTTTATTGGCCTAGATATCAACAAAAATGGGATGATGGAACAGTTTGAGTTCAGTATTGCCTTGGAACATATGCACAAAACGGACAACATGACCGTGCTTCATCATTGGTCAATCATGGACGAAGATAAAGATGGACTGATCACTATGGAA…	MSLLLRLTLLFVICSVIMENANGACCRRKRRGRCGDCTKPTPCCGYKRCNIFCCGCKCRKGGCGGRRKRQLSHDTTDRSTYMTFIGLDINKNGMMEQFEFSIALEHMHKTDNMTVLHHWSIMDEDKDGLITMEEFDREK*
	C12	ATGTCATTACTTCTACGGTTGACGCTTCTATTTGTTATTTGTTCTGTTATCATGGAAAACGCAAACGGGGCATGTTGTCGTCGTAAACGCAGGGGACGTTGCGGCGACTGCACTAAACCAACACCTTGCTGTGGATATAAAAGATGTAACATATTTTGCTGTGGATGCAAATGTCGTAAGGGGGGATGCGGCGGCAGACGAAAACGTCAGTTGTCACATGATACTACCGATAGGTCTACTTATATGACGTTTATTGGCCTAGATATCAACAAAAATGGGATGATGGAACAGTTTGAGTTCAGTATTGCCTTGGAACATATGCACAAAACGGACAACATGACCGAGTTTCATCATTGGTCAATCATGGACGAAGACAAAGATGGACTGATCACTATGGAA…	MSLLLRLTLLFVICSVIMENANGACCRRKRRGRCGDCTKPTPCCGYKRCNIFCCGCKCRKGGCGGRRKRQLSHDTTDRSTYMTFIGLDINKNGMMEQFEFSIALEHMHKTDNMTEFHHWSIMDEDKDGLITMEEFDREK*
	C13	ATGTCATTACTTCTACGGTTGACGCTTCTATTTGTTATTTGTTCTGTTATCATGGAAAACGCAAACGGGGCATGTTGTCGTCGTAAACGCAGGGGACGTTGCGGCGACTGCACTAAACCAACACCTTGCTGTGGATATAAAAGATGTAACATATTTTGCTGTGGATGCAAATGTCGTAAGGGGGGATGCGGCGGCAGACGAAAACGTCAGTTGTCACATGATACTACCGATAGGTCTACTTATATGACGTTTATTGGCCTAGATATCAACAAAAATGGCATGATGGAAGAGTGTGAGTTCAAAAAAGCCTTGGAACATATGCATATAACGGACAACATGACCGTGCTTCATCATTGGTCCATCATGGACGAAGATAAAGATGGAATCATTTCTATGGAA…	MSLLLRLTLLFVICSVIMENANGACCRRKRRGRCGDCTKPTPCCGYKRCNIFCCGCKCRKGGCGGRRKRQLSHDTTDRSTYMTFIGLDINKNGMMEECEFKKALEHMHITDNMTVLHHWSIMDEDKDGIISMEEFDRQK*
	C14	ATGTCATTACTTCTACGGTTGACGCTTCTATTTGTTATTTGTTCTGTTATCATGGAAAACGCAAACGGGGCATGTTGTCGTTCACGCAGAGGACGTTGCGGCGACTGCACTAAATCAACACCTTGCTGTGGATATAAAAAATGTAACATATTTTGTTGTGGATGCAATTGTCGTAAGGGGAGATGCAGCGGCAGACGAAAACGTCAATTGTCACATGATACTACCGATAGGTCTACTTATATGACGTTTATTGGCCTAGATATCAACAAAAATGGGATGATGGAACAGTTTGAGTTCAGCAAAGCCTTAGAACAGATGCACATAACGGACAACACGACCGTGTTTCACCATTGGTCAATCATGGACGAAGATAAAGATGGACTTATCACTATAGAAGAA…	MSLLLRLTLLFVICSVIMENANGACCRSRRGRCGDCTKSTPCCGYKKCNIFCCGCNCRKGRCSGRRKRQLSHDTTDRSTYMTFIGLDINKNGMMEQFEFSKALEQMHITDNTTVFHHWSIMDEDKDGLITIEEFDREKL*
	C15	ATGTCATTACTTCTACGGTTGACGCTTCTATTTGTTATTTGTTCTGTTATCATGGAAAACGCAAACGGGGCATGTTGTCGTCGTAAACGCAGTGGACGTTGCGGCGACTGCACTAAACCAACACCTTGCTGTGGATATAAAAGATGTAACATATTTTGCTGTGGATGCAATTGTCGTAAGGGGGGATGCGGCGGCAGACGAAAACGTCAGTTGTCACATGATACTACCGATAGGTCTACTTATATGACTTTTATTGGCCTAGATATCAACAA	MSLLLRLTLLFVICSVIMENANGACCRRKRSGRCGDCTKPTPCCGYKRCNIFCCGCNCRKGGCGGRRKRQLSHDTTDRSTYMTFIGLDIN
	C16	ATGTCATTATTTCTACGGTTGACGCTTCTATTTGTTATTTGTTCTGTTATCATGGAAAACGCAAACGGGGCATGTTGTCGTCGTAAACGCAGGGGACGTTGCGGCGACTGCACTAAACCAACACCTTGCTGTGGATATAAAAGATGTAACATATTTTGCTGTGGATGCAATTGTCGTAAGGGGGGATGCGGCGGCAGACGAAAACGTCAGTTGTCACATGATACTACCGATAGGTCTACGTATATGACGTTTATTGGCCTAGATATCAAC	MSLFLRLTLLFVICSVIMENANGACCRRKRRGRCGDCTKPTPCCGYKRCNIFCCGCNCRKGGCGGRRKRQLSHDTTDRSTYMTFIGLDIN
	C17	ATGTCAGTACTTCTACGGTTGACGCTTCTATTTGTTATTTGTTCTGTTATCATGGAAAACGCAAACGGGGCATGTTGTCGTCGTAAACGCAGGGGGCGTTGCGGCGACTGCACTAAACCAACACCTTGCTGTGGATATAAAAGATGTAACATATTTTGCTGTGGATGCAATTGTCGTAAGGGGGGATGCGGCGGCAGACGAAAACGTCAGTTGTCACATGATACTACCGATAGGTCTACTTATATGACGTTTATTGGCCTAGATATCAAC	MSVLLRLTLLFVICSVIMENANGACCRRKRRGRCGDCTKPTPCCGYKRCNIFCCGCNCRKGGCGGRRKRQLSHDTTDRSTYMTFIGLDIN
	C18	ATGTCATTACTTCTACGGTTGACACTTCTATTTGTTATTTGTTCTGTTATCATGGAAAACGCAAACGGAGCATGTTGTCGTCCACACAGGGGACGTTGCCACGACTGCACTAAACCAACACCTTGCTGTGGATATAGTAGATGTAACATATTTTGTTGTGGATGCAGATGTCGTAAGGGGGGATGCGGCGGCAGACGAAAACGTCAATTGTCACATGATACTACCGATAGGTCTACTTATATGACGTTTATTGGCCTAGATATCAACAA	MSLLLRLTLLFVICSVIMENANGACCRPHRGRCHDCTKPTPCCGYSRCNIFCCGCRCRKGGCGGRRKRQLSHDTTDRSTYMTFIGLDIN
D	D1	ATGTCTTTTTTTAACGGAAAACTCCCACGATTTGTGCTTGTAGTTTTAATATGCTTTGTTGTCATGGATACAACTTACGGAGCATGTTGTCGTAAATTTAAAGAAAAGTACTGCAAGGACTGCACGAAAGGTACTCCTTGTTGTGGACATAATAAATGCAACATCTTCTGCTGTGGATGTAGGTGTCGCAGAGAACCGATTGGTAAAGATTGTGTAGTAAATCAAGGTGCATGTGAGTGTTACAAGGAAAAGGGAAAACGTAGCGCACCATTTCCTACTACCGACATGTCGGCATATGTGACGTTTATGGATCTAGATATCAACAAGAATGGAATGATGGAACAGTTTGAGTTCACTACAGCATTGGAACAGAGGCAAATAACGGACAACGCGACTGTG…	MSFFNGKLPRFVLVVLICFVVMDTTYGACCRKFKEKYCKDCTKGTPCCGHNKCNIFCCGCRCRREPIGKDCVVNQGACECYKEKGKRSAPFPTTDMSAYVTFMDLDINKNGMMEQFEFTTALEQRQITDNATVFHHWSIMDEDKDGIISLEEFDREKL*
	D2	ATGTCTTTTTTTAACGGAAAACTCCCACGATTTGTGCTTGTAGTTTTAATATGCTTTGTTGTCATGGATACAACTTACGGAGCATGTTGTCGTAAATTTAAAGAAAAGTACTGCAAGGACTGCACTAAAGGTACTCCTTGTTGTGGACATAATAAATGCAACATCTTCTGCTGTGGATGTAGGTGTCGCAGAGAACCGATTGGTAAAGATTGTGTTGTAAATCAAGGTGCATGTGAGTGTTACAAGGAAAAGGGAAAACGTAGCGCACCATTTCCTACTACCGACATGTCGGCATATGTGACGTTTATGGATCTAGATATCAACAAGAATGGAATGATGGAACAGTTTGAGTTCACTACAGCATTGGAACAGAGGCAAATAACGGACAACGCGACTGTG…	MSFFNGKLPRFVLVVLICFVVMDTTYGACCRKFKEKYCKDCTKGTPCCGHNKCNIFCCGCRCRREPIGKDCVVNQGACECYKEKGKRSAPFPTTDMSAYVTFMDLDINKNGMMEQFEFTTALEQRQITDNATVFHHWSIMDEDKDGIISLEEFDREKL*
	D3	ATGTCTTTTTTCAACGGAAAACTCCCACGATTTGTGCTTGTAGTTTTAATATGCTTTGTTGTCATGGATACAACTTACGGAGCATGTTGTCGTAAATTTAAAGAAAAGTACTGCAAGGACTGCACTAAAGGTACTCCTTGTTGTGGACATAATAAATGCAACATCTTCTGCTGTGGATGTAGGTGTCGCAGAGAACCGATAGGTAAAGATTGTGTAGTAAATCAAGGTGCATGTGAGTGTTACAAGGAAAAGGGAAAACGTAGCGCACCATTTCCTACTTCCGACATGTCGGCATATGTGATGTTTATGGATCTAGATATCAACAAGAATGGAATGATGGAACAGTTTGAGTTCACTACAGCATTGGAACAGAGGCAAATAACAGACAACGCGACTGTG…	MSFFNGKLPRFVLVVLICFVVMDTTYGACCRKFKEKYCKDCTKGTPCCGHNKCNIFCCGCRCRREPIGKDCVVNQGACECYKEKGKRSAPFPTSDMSAYVMFMDLDINKNGMMEQFEFTTALEQRQITDNATVFHHWSIMDEDKDGIISLEEFDREKL*
	D4	ATGTCTTTTTTTAACGGAAAACTCCCACGATTTGTGCTTGTAGTTTTAATATGCTTTGTTGTCATGGATACAACTTACGGAGCATGTTGTCGTAAATTTAAAGAAAAGTACTGCAAGGACTGCACTAAAGGTACTCCTTGTTGTGGACATAATAAATGCAACATCTTCTGCTGTGGATGTAGGTGTCGCAGAGAACCGATTGGTAAAGATTGTGTTGTAAATCAAGGTGCATGTGAGTGTTACAAGGAAAAGGGAAAACGTAGCGCACCATTTCCTACTACCGACATGTCGGCATATGTGACGTTTATGGATCTAGATATCAACAAGAATGGAATGATGGAACAGTTTGAGTTCACTACAGCATTGGAACAGAGGCAAATAACGGACAACGCGACTGTG…	MSFFNGKLPRFVLVVLICFVVMDTTYGACCRKFKEKYCKDCTKGTPCCGHNKCNIFCCGCRCRREPIGKDCVVNQGACECYKEKGKRSAPFPTTDMSAYVTFMDLDINKNGMMEQFEFTTALEQRQITDNATVFHHWSIMDEDKDGIISLEEFDRVK
	D5	ATGTCTTTTTTTAACGGAAAACTTCCACGATTTGTGCTTGTAGTTTTAATATGCTTTGTTGTCATGGATACAACTTACGGAGCATGTTGTCGTAAATTTAAAGAAAAGTACTGCAAGGACTGCACTAAAGGTACTCCTTGTTGTGGATATGATAAATGCAACATCTTCTGCTGTGGATGTAGGTGTCGCAGAGAACCGATTGGTAAAGATTGTGTTGTAAATCAAGGTGCATGTGAGTGTTACAAGGAAAAGGGAAAACGTAGCGCACCATTTCCTACTACCGACATGTCGGCATATGTGACGTTTATGGATCTAGACATCAACAAGAATGGAATGATGGAACAGTTTGAGTTCACTACAGCATTGGAACAGAGGCAAATAACGGACAACGCGACTGTG…	MSFFNGKLPRFVLVVLICFVVMDTTYGACCRKFKEKYCKDCTKGTPCCGYDKCNIFCCGCRCRREPIGKDCVVNQGACECYKEKGKRSAPFPTTDMSAYVTFMDLDINKNGMMEQFEFTTALEQRQITDNATVFHHWSIMDEDKEGIISLEEFDREKL*
	D6	ATGTCTTTTTTTAACGGAAAACTCCCACGATTTGTGCTTGTAGTTTTAATATGCTTTGTTGTCATGGATACAACTTACGGAGCATGTTGTCGTAAATTTAAAGAAAAGTACTGCAAGGACTGCACTAAAGGTACTCCTTGTTGTGGACATAATAAATGCAACATCTTCTGCTGTGGATGTAGGTGTCGCAGAGAACCGATTGGTAAAGATTGTGTTGTAAATCAAGGTGCATGTGAGTGTTACAAGGAAAAGGGAAAACGTAGCGCACCATTTCCTACTACCGACATGTCGGCATATGTGACGTTTATGGATCTAGATATCAACAAGAATGGAATGATGGAACAGTTTGAGTTCACTACAGCATTGGAACAGAGGCAAATAACGGACAACGCGACTGTG…	MSFFNGKLPRFVLVVLICFVVMDTTYGACCRKFKEKYCKDCTKGTPCCGHNKCNIFCCGCRCRREPIGKDCVVNQGACECYKEKGKRSAPFPTTDMSAYVTFMDLDINKNGMMEQFEFTTALEQRQITDNATVFHHWSIMDEDKDGNISLEEFDREKL*
	D7	ATGTCTTTTTTTAACGGAAAACTCCCACGATTTGTGCTTGTAGTTTTAATATGCTTTGTTGTCATGGATACAACTTACGGAGCATGTTGTCGTAAATTTAAAGAAAAGTACTGCAAGGACTGCACTAAAGGTACTCCTTGTTGTGGACATAATAAATGCAACATCTTCTGCTGTGGATGTAGGTGTCGCAGAGAACCGATTAGTAAAGATTGTGTTGTGAATCAAGGTGCATGTGAGTGTTACAAGGAAAAGGGAAAACGTAGCGCACCATTTCCTACTACCGACATGTCGGCATATGTGACGTTTATGGATCTAGATATCAACAAGAATGGAATGATGGAACAGTTTGAGTTCACTACAGCATTGGAACAGAGGCAAATAATGGACAACGCGACTGTG…	MSFFNGKLPRFVLVVLICFVVMDTTYGACCRKFKEKYCKDCTKGTPCCGHNKCNIFCCGCRCRREPISKDCVVNQGACECYKEKGKRSAPFPTTDMSAYVTFMDLDINKNGMMEQFEFTTALEQRQIMDNATVFHHWSIMDEDKDGIISLEEFDREKL*
	D8	ATGTCTTTTTTTAACGGAAAACTTCCACGATTTGTGCTTGTAGTTTTAATATGCTTTGTTGTCATGGATACAACTTACGGAGCATGTTGTCGTAAATTTAAAGAAAAGTACTGCAAGGACTGCACTAAAGGTACTCCTTGTTGTGGATATGATAAATGCAACATCTTCTGCTGTGGATGTAGGTGTCGCAGAGAACCGATTGGTAAAGATTGTGTTGTAAATCAAGGTGCATGTGAGTGTTACAAGGAAAAGGGAAAACGTAGCGCACCATTTCCTACTACCGACATGTCGGCATATGTGACGTTTATGGATCTAGACATCAACAAGAATGGAATGATGGAACAGTTTGAGTTCACTACAGCATTGGAACAGAGGCAAATAACGGACAACGCGACTGTG…	MSFFNGKLPRFVLVVLICFVVMDTTYGACCRKFKEKYCKDCTKGTPCCGYDKCNIFCCGCRCRREPIGKDCVVNQGACECYKEKGKRSAPFPTTDMSAYVTFMDLDINKNGMMEQFEFTTALEQRQITDNATVFHHWSIMDEDKDGNISLEEFDREKL*
	D9	ATGTCTTTTTTTAACGGAAAACTCCCACGATTTGTGCTTGTAGTTTTAATATGCTTTGTTGTCATGGATACAACTTACGGAGCATGTTGTCGTAAATTTAAAGAAAAGTACTGCAAGGACTGCACTAAAGGTACTCCTTGTTGTGGACATAATAAATGCAACATCTTCTGCTGTGGATGTAGGTGTCGCAGAGAACCGATTGGTAAAGATTGTGTTGTAAATCAAGGTGCATGTGAGTGTTACAAGGAAAAGGGAAAACGTAGCGCACCATTTCCTACTACCGACATGTCGGCATATGTGACGTTTATGGATCTAGATATCAACAAAAATGGGATGATGGAACAGTTTGAGTTCAGTAAAGCCTTGGAACAGATGCATATAACGGACAACATGACCGTG…	MSFFNGKLPRFVLVVLICFVVMDTTYGACCRKFKEKYCKDCTKGTPCCGHNKCNIFCCGCRCRREPIGKDCVVNQGACECYKEKGKRSAPFPTTDMSAYVTFMDLDINKNGMMEQFEFSKALEQMHITDNMTVFHHWSIMDEDKDGIISLEEFDREKL*
	D10	ATGTCTTTTTTTAACGGAAAACTCCCACGATTTGTGCTTGTAGTTTTAATATGCTTTGTTGTCATGGATACAACTTACGGAGCATGTTGTCGTAAATTTAAAGAAAAGTACTGCAAGGACTGCACTAAAGGTACTCCTTGTTGTGGACATAATAAATGCAACATCTTCTGCTGTGGATGTAGGTGTCGCAGAGAACCGATTGGTAAAGATTGTGTTGTAAATCAAGGTGCATGTGAGTGTTACAAGGAAAAGGGAAAACGTAGCGCACCATTTCCTACTACCGACATGTCGGCATATGTGACGTTTATGGATCTAGATATCAACAAAAAACTACAGCATTGGAACAGAGGCAAATAACGGACAACGCGACTGTGTTTCATCACTGGTCAATCATGGACG…	MSFFNGKLPRFVLVVLICFVVMDTTYGACCRKFKEKYCKDCTKGTPCCGHNKCNIFCCGCRCRREPIGKDCVVNQGACECYKEKGKRSAPFPTTDMSAYVTFMDLDINKKLQLEQRQITDNATVFHHWSIMDEDKDGIISLEEFDREKL*
	D11	ATGTCTTTTTTTAACGGAAAACTCCCACGATTTGTGCTTGTAGTTTTAATATGCTTTGTTGTCATGGATAAAACTTACGGAGCATGTTGTCGTAAATTTAAAGAAAAGTACTGCAAGGACTGCACTAAAGGTACTCCTTGTTGTGGACATAATAAATGCAACATCTTCTGCTGTGGATGTAGGTGTCGCAGAGAACCGATTGGTAAAGATTGTGTTGTAAATCAAGGTGCATGTGAGTGTTACAAGGAAAAGGGAAAACGTAGCGCACCATTTCCTACTACCGACATGTCGGCATATGTGACGTTTATGGATCTAGATATCAACAA	MSFFNGKLPRFVLVVLICFVVMDKTYGACCRKFKEKYCKDCTKGTPCCGHNKCNIFCCGCRCRREPIGKDCVVNQGACECYKEKGKRSAPFPTTDMSAYVTFMDLDIN
	D12	ATGTCTTTTTTTAACGGAAAACTCCCACGATTTGTGCTTGTAGTTTTAATATGCTTTGTTGTCATGGATACAACTTACGGAGCATGTTGTCGTAAATTTAAAGAAAAGTACTGCAAGGACTGCACTAAAGGTACTCCTTGTTGTGGACATAATAAATGCAACATCTTCTGCTGTGGATGTAGGTGTCGCAGAGAACCGACTGGTAAAGATTGTGTAGTAAATCAAGGTGCATGTGAGTGTTACAAGGAAAAGGGAAAACGTAGCGCACCATTTCCTACTTCCGACATGTCGGCATATGTGATGTTTATGGATCTAGATATCAAC	MSFFNGKLPRFVLVVLICFVVMDTTYGACCRKFKEKYCKDCTKGTPCCGHNKCNIFCCGCRCRREPTGKDCVVNQGACECYKEKGKRSAPFPTSDMSAYVMFMDLDIN
	D13	ATGTCTTTTTTTAACGGAAAACTACCACGATGTGTGCTTGTAGTTTTAATATGCTTTGTTGTCATGGATACAACTTACGGAGCATGTTGTCGTAAATTTAAAGAAAAGTACTGCAAGGACTGCACTAAAGGTACTCCTTGTTGTGGACATGATAAATGCAACATCTTCTGCTGTGGATGTAGGTGTCGCAGAGAACCGACTGGTAAAGATTGTGTAGTAAATCAAGGTGCATGTGAGTGTTACAAGGAAAAGGGAAAACGTAGCGCACCATTTCCTACTACCGACATGTCGGCATAGGTGACGTTTATGGATCTAGATATCAACAA	MSFFNGKLPRCVLVVLICFVVMDTTYGACCRKFKEKYCKDCTKGTPCCGHDKCNIFCCGCRCRREPTGKDCVVNQGACECYKEKGKRSAPFPTTDMSA*VTFMDLDIN
E	E1	ATGTCATTACTTGAAGGAAAACTTCTGCAGTTGACGCTTCTATTTATAATTTTGTCGGTTGTTATTGAAACGGCAAACGGGGAATGTTGTCGCAGACCTAAGTATTTCAAAACACATTGCAAGGATTGCGCGTCTGCAACACCTTGCTGTGGGTTAAAATCTTGTAACATATTCTGTTGTGGATGTACATGTCGTAAAGAGCCAAGCGGAAAACATTGTTGCGAACGTGAAGGTAAATGCAGGTGTTTCAACGCCAAACGAAAACGTCATGTGGCATTTGATACTACAGATATTTCCGCTTATCTTACATATATTGGACTAGATATCAACAAAAATGGGATGATGGAACAGTTTGAGTTCAACAAAGCCTTGGAGTATTTGAATATAACAGACAACATG…	MSLLEGKLLQLTLLFIILSVVIETANGECCRRPKYFKTHCKDCASATPCCGLKSCNIFCCGCTCRKEPSGKHCCEREGKCRCFNAKRKRHVAFDTTDISAYLTYIGLDINKNGMMEQFEFNKALEYLNITDNMTLRHHWSIMDEDNDGIITLEEFDREK*
	E2	ATGTCATTACTTGAAGGAAAACTTCTGCAGTTGACGCTTCTATTTATAATTTTGTCGGTTGTTATTGAAACGGCAAACGGGGAATGTTGTCGCAGACCTAAGTATTTCAAAACACATTGCAAGGATTGCGCGTCTGCAACACCTTGCTGTGGGTTAAAATCTTGTAACATATTCTGTTGTGGATGTACATGTCGTAAAGAGCCAAGCGGAAAACATTGTTGTGAACGTGAAGGTAAATGCAGGTGTTTCAACGCCAAACGAAAACGTCATGTGGCATTTGATACTACAGATATTTCCGCTTATCTTACATATATTGGACTAGATATCAACAAAAATGGGATGATGGAACAGTTTGAGTTCAACAAAGCCTTGGAGTATTTGAATATAACAGACAACATG…	MSLLEGKLLQLTLLFIILSVVIETANGECCRRPKYFKTHCKDCASATPCCGLKSCNIFCCGCTCRKEPSGKHCCEREGKCRCFNAKRKRHVAFDTTDISAYLTYIGLDINKNGMMEQFEFNKALEYLNITDNMTLRHHWSIMDEDNDGIITLEEFDREK*
	E3	ATGTCATTACTTGAAGGAAAACTTCTGCAGTTGACGCTTCTATTTATAATTTTGTCGGTTGTTATTGAAACGGCAAACGGGGAATGTTGTCGCAGACCTAAGTATTTCAAAACACATTGCAAGGATTGCGCGTCTGCAACACCTTGCTGTGGGTTAAAATCTTGTAACATATTCTGTTGTGGATGTACATGTCGTAAAGAGCCAAGCGGAAAACATTGTTGCGAACGTGAAGGTAAATGCAGGTGTTTCAACGCCAAACGAAAACGTCATGTGACATTTGATACTACAGATATTTCCGCTTATCTTACATATATTGGACTAGATATCAAC	MSLLEGKLLQLTLLFIILSVVIETANGECCRRPKYFKTHCKDCASATPCCGLKSCNIFCCGCTCRKEPSGKHCCEREGKCRCFNAKRKRHVTFDTTDISAYLTYIGLDIN
F	F1	ATGTCATTACTTGAGAGGAAACTTCTACAGTTGGCGCTTCTAGTTGTAATTTGGTCAGTTGTCATGAAAACCGTCAGCGGGGATTGCTGTCGCAAACCTTTTAGAGATCATTGCAGGGATTGCACGCCCGGAACACCTTGCTGTGGGATTAAAAAATGTAACATATTCTGTTGTGGATGTAAATGCCGTACAGAGCCAAGAGGAAAACATTGTTTTGAACGTGGAACTGGATGCAGGTGTTATAACGCCAAACGAAAACGCCGTCATGTTTCAAATGATACTACGGATATTTCTGCCTATCTTACATTTATTGGACTAGATATCAACAAAAATGGCATTATGGAAGAGTGTGAGTTCAAAAAAGCCTTGGAACATATGCATATAACGGACAACATGACC…	MSLLERKLLQLALLVVIWSVVMKTVSGDCCRKPFRDHCRDCTPGTPCCGIKKCNIFCCGCKCRTEPRGKHCFERGTGCRCYNAKRKRRHVSNDTTDISAYLTFIGLDINKNGIMEECEFKKALEHMHITDNMTVLHHWSIMDEDKDGIISMEEFDRQK*
	F2	ATGTCATTACTTGAGAGGAAACTTCTACAGTTGGCGCTTCTAGTTGTAATTTGGTCAGTTGTCATGAAAACCGTCAGCGGGGATTGCTGTCGCAAACCTTTTAGAGATCATTGCAGGGATTGCACACCCGGAACACCTTGCTGTGGGATTAAAAAATGTAACATATTCTGTTGTGGATGTAAATGCCGTACAGAGCCAAGAGGAAAACATTGTTTTGAACGTGGAACTGGATGCAGGTGTTATAACGCCAAACGAAAACGCCGTCATGTTTCAAATGATACTACGGATATTTCTGCCTATCTTACATTTATTGGACTAGATATCAACAAAAATGGCATGATGGAAGAGTGTGAGTTCAAAAAAGCCTTGGAACATATGCATATAACGGACAACATGACC…	MSLLERKLLQLALLVVIWSVVMKTVSGDCCRKPFRDHCRDCTPGTPCCGIKKCNIFCCGCKCRTEPRGKHCFERGTGCRCYNAKRKRRHVSNDTTDISAYLTFIGLDINKNGMMEECEFKKALEHMHITDNMTVLHHWSIMDEDKDGIISMEEFDRQK*
	F3	ATGTCATTACTTGAGAGGAAACTTCTACAGTTGGCCCTTCTAGTTGTAATTTGGTCAGTTGTCATGAAAACCGTCAGCGGGGATTGCTGTCGCAAACCTTTTAGAGATCATTGCAGGGATTGCACACCCGGAACACCTTGCTGTGGGATTAAAAAATGTAACATATTCTGTTGTGGATGTAAATGCCGTACAGAGCCAAGAGGAAAACATTGTTTTGAACGTGGAACTGGATGCAGGTGTTATAACGCCAAACGAAAACGCCGTCATGTTTCAAATGATACTACGGATATTTCTGCCTATCTTACATTTATTGGACTAGATATCAACAAAAATGGCATGATGGAAGAGTGTGAGTTCAAAAAAGCCTTGGAACATATGCATATAACGGACAACATGACC…	MSLLERKLLQLALLVVIWSVVMKTVSGDCCRKPFRDHCRDCTPGTPCCGIKKCNIFCCGCKCRTEPRGKHCFERGTGCRCYNAKRKRRHVSNDTTDISAYLTFIGLDINKNGMMEECEFKKALEHMHITDNMTVLHHWSIMDEDKDGIISMEEFDRQK*
	F4	ATGTCATTACTTGAGAGGAAACTTCTACAGTTGGCGCTTCTAGTTGTAATTTGGTCAGTTGTCATGAAAACCGTCAGCGGGGATTGCTGTCGCAAACCTTTTAGAGATCATTGCAGGGATTGCACACCCGGAACACCTTGCTGTGGGATTAAAAAATGTAACATATTCTGTTGTGGATGTATATGCCGTACAGAGCCAAGAGGAAAACATTGTTTTGAACGTGGAACTGGATGCAGGTGTTATAACGCCAAACGAAAACGCCGTCATGTTTCAAATGATACTACGGATATTTCTGCCTATCTTACATTTATTGGACTAGATATCAACAAAAATGGCATGATGGAAGAGTGTGAGTTCAAAAAAGCCTTGGAACATATGCATATAACGGACAACATGACC…	MSLLERKLLQLALLVVIWSVVMKTVSGDCCRKPFRDHCRDCTPGTPCCGIKKCNIFCCGCICRTEPRGKHCFERGTGCRCYNAKRKRRHVSNDTTDISAYLTFIGLDINKNGMMEECEFKKALEHMHITDNMTVLHHWSIMDEDKDGIISMEEFDRQK*
	F5	ATGTCATTACTTGAGAGGAAACTTCTACAGTTGGCGCTTCTAGTTGTAATTTGGTCAGTTGTCATGAAAACCGTCAGCGGGGATTGCTGTCGCAAACCTTTTAGAGATCATTGCAAGGATTGCACGCCCGGAACACCTTGCTGTGGGATTAAAAAATGTAACATATTCTGTTGTGGATGTAAATGCCGTACAGAGCCAAGAGGAAAACATTGTTTTGAACGTGGAACTGGATGCAGGTGTTATAACGCCAAACGAAAACGCCGTCATGTTTCAAATGATACTACGGATATTTCTGCCTATCTTACATTTATTGGACTAGATATCAACAAAAATGGCATTATGGAAGAGTGTGAGTTCAAAAAAGCCTTGGAACATATGCATATAACGGACAACATGACC…	MSLLERKLLQLALLVVIWSVVMKTVSGDCCRKPFRDHCKDCTPGTPCCGIKKCNIFCCGCKCRTEPRGKHCFERGTGCRCYNAKRKRRHVSNDTTDISAYLTFIGLDINKNGIMEECEFKKALEHMHITDNMTVLHHWSIMDEDKDGIISMEEFDRQK*
	F6	ATGTCATTACTTGAGAGGAAACTTCTACAGTTGGCGCTTCTAGTTGTAATTTGGTCAGTTGTCATGAAAACCGTCAGCGGGGATTGCTGTCGCAAACCTTTTAGAGATCATTGCAGGGATTGCACGCCCGGAACACCTTGCTGTGGGATTAAAAAATGTAACATATTCTGTTGTGGATGTAAATGCCGTACAGAGCCAAGAGGAAAACATTGTTTGGAACGTGGAACTGGATGCAGGTGTTATAACGCCAAACGAAAACGCCGTCATGTTTCAAATGATACTACGGATATTTCTGCCTATCTTACATTTATTGGACTAGATATCAACAAAAATGGGATGATGGAACAGTTTGAGTTTAGTAAAGCCTTGGAACAGATGCAAATAACGGACAACATGACC…	MSLLERKLLQLALLVVIWSVVMKTVSGDCCRKPFRDHCRDCTPGTPCCGIKKCNIFCCGCKCRTEPRGKHCLERGTGCRCYNAKRKRRHVSNDTTDISAYLTFIGLDINKNGMMEQFEFSKALEQMQITDNMTVFHHWSIMDEDKDGIISLEEFDREKL*
	F7	ATGTCATTACTTGAGAGGAAACTTCTACAGTTGGCGCTTCTAGTTGTAATTTGGTCAGTTGTCATGAAAACCGTCAGCGGGGATTGCTGTCGCAAACCTTTTAGAGATCATTGCAGGGATTGCACACCCGGAACACCTTGCTGTGGGATTAAAAAATGTAACATATTCTGTTGTGGATGTAAATGCCGTACAGAGCCAAGAGGAAAACATTGTTTTGAACGTGGAACTGGATGCAGGTGTTATAACGCCAAACGAAAACGCCGTCAGGTTTCAAATGATACTACGGATATTTCTGCCTATCTTACATTTATTGGACTAGATATCAACAAAAATGGGATGATGGAACAGTTTGAGTTCAGTAAAGCCTTGGAACAGATGCATATAACGGACAACATGACC…	MSLLERKLLQLALLVVIWSVVMKTVSGDCCRKPFRDHCRDCTPGTPCCGIKKCNIFCCGCKCRTEPRGKHCFERGTGCRCYNAKRKRRQVSNDTTDISAYLTFIGLDINKNGMMEQFEFSKALEQMHITDNMTVFHHWSIMDEDKDGIISLEEFDREKL*
G	G1	ATGTCATTAACTGAAAGAAAACTTATGCAGATGACACTTTTATTTGTAATTTTGTCGGTTGTCATAGGAACGGCAAATGGTGCTTGTTGCCATAAACCTTTCAATAAACATTGTGCAGATTGCGCTGTCGGGACACCTTGCTGTGGAGTTCATTCCTGTAACATATTCTGTTGCGGATGTGACTGTCGTAAAGAGCCAGCAGGGAAACATTGTTACGGACGTGGAGATACATGCAGATGTTACAGAGACAATTGCAGAGTAAAACGTCAAGTGTCATTTGCTACTACCGATATTTCTGCTTATGAAACGTTTACGGGTCTAGATATCAATAGAAATGGGATGATGGAACAGTTTGAATTCAGTAAAGCTTTGGAACTGATGCAAATAACGGACAACATG…	MSLTERKLMQMTLLFVILSVVIGTANGACCHKPFNKHCADCAVGTPCCGVHSCNIFCCGCDCRKEPAGKHCYGRGDTCRCYRDNCRVKRQVSFATTDISAYETFTGLDINRNGMMEQFEFSKALELMQITDNMTVLHHWSVMDEDKDGVITLEEFDREKL*
	G2	ATGTCATTAACTGAAAGAAAACTTATGCAGATGACACTTTTATTTGTAATTTTGTCGGTTGTCATAGGAACGGCAAATGGTGCTTGTTGCCATAAACCTTTCAATAAACATTGTGCAGATTGCGCTGTCGGGACACCTTGCTGTGGAGTTCATTCCTGTAACATATTCTGTTGCGGATGTGACTGTCGTAAAGAGCCAGCAGGGAAACATTGTTACGGACGTGGAGATACATGCAGATGTTACAGAGACAATTGCAGAGTAAAACGTCAAGTGTCATTTGCTACTACCGATATTTCTGCTTATGAAACGTTTACGGGTTTAGATATCAATAGAAATGGGATGATGGAACAGTTTGAGTTCAGTAAAGCTTTGGAACTGATGCAAATAACGGACAACATG…	MSLTERKLMQMTLLFVILSVVIGTANGACCHKPFNKHCADCAVGTPCCGVHSCNIFCCGCDCRKEPAGKHCYGRGDTCRCYRDNCRVKRQVSFATTDISAYETFTGLDINRNGMMEQFEFSKALELMQITDNMTVLHHWSVMDEDKDGVITLEEFDREKL*
	G3	ATGTCATTAACTGAAAGAAAACTTATGCAGATGACACTTTTATTTGTAATTTTGTCGGTTGTCATAGGAACGGCAAATGGTGCTTGTTGCCATAAACCTTTCAATAAACATTGTGCAGATTGCGCTGTCGGGACACCTTGCTGTGGAGTTCATTCCTGTAACATATTCTGTTGCGGATGTGACTGTCGTAAAGAGCCAGCAGGGAAACATTGTTACGGACGTGGAGATACATGCAGATGTTACAGAGACAATTGCAGAGTAAAACGTCAAGTGTCATTTGCTACTACCGATATTTCTGCTTATGAAACGTTTACGGGTTTAGATATCAATAGAAATGGGATGATGGAACAGTTTGAGTTCAGTAAAGCTTTGGAAATGATGCAAATAACGGACAACATG…	MSLTERKLMQMTLLFVILSVVIGTANGACCHKPFNKHCADCAVGTPCCGVHSCNIFCCGCDCRKEPAGKHCYGRGDTCRCYRDNCRVKRQVSFATTDISAYETFTGLDINRNGMMEQFEFSKALEMMQITDNMTVLHHWSVMDEDKDGVITLEEFDREKL*
	G4	ATGTCATTAACTGAAAGAAAACTTCTAAAGATGAAACTTCTAATTGTTATTTTGTAGGTTGTCATAGGTACGGCAAATGGTGCTTGTTGTCATAAACCTTTTAATAAACATTGTGCAGATTGCGCTGTCGGGACACCTTGCTGTGGATATCATTCCTGTAACATATTCTGTTGCCAATGTGACTGTCGTAAAGAGCCAATAGGGAAACATTGTTACGGACGTGGAGATACATGCAGATGTTACAGAGACAATTGCAGAGTAAAAGTGTCATTTGCTACTACCGATATTTCTGCTTATGAAACGTTTAAGGGTTTAGATATCAATAAAAATGGGATGATGGAACAGTTTGAGTTCAGTAAAGCCTTGGAACAGATGCACATAACGGACAACATGACCGTG…	MSLTERKLLKMKLLIVIL*VVIGTANGACCHKPFNKHCADCAVGTPCCGYHSCNIFCCQCDCRKEPIGKHCYGRGDTCRCYRDNCRVKVSFATTDISAYETFKGLDINKNGMMEQFEFSKALEQMHITDNMTVLHQSK*WTNRDGVITLEEFDREKL*
	G5	ATGTCATTAACTGAAAGAAAACTTCTAAAGATGACACTTCTAATTGTTATTTTGTCGATTGTCATAGGAACGGCAAATGGTGCTTGTTGCCATAAACCTTTTAATAAACATTGTGCAGATTGCGCTGTTTGGACACCTTGCTGTGGACATCGTTCTTGTAACATATTCTGTTGTGGATGTAACCGTCGGAAAGAGCCAGCAGGGAAACATGGTTACGGACGTGGAAATACATGCAGGTGTTACAGAGCCAATTGCAGAGTTAAACGTCAAGTGTCATTTGCTACTACCGATATTTTTGCTTATGAAACGTTCACGGGTCTAGATATCAATAAATGGGATGATGGAACAGTTTGAGTTCAGTAAAGCCTTGGAACAGATGCACATAACGGACAACATGAC…	MSLTERKLLKMTLLIVILSIVIGTANGACCHKPFNKHCADCAVWTPCCGHRSCNIFCCGCNRRKEPAGKHGYGRGNTCRCYRANCRVKRQVSFATTDIFAYETFTGLDINKWDDGTVEFSKALEQMHITDNMTVLHQWSVMDEDRDGVITLEEFDCEQL*
	G6	ATGTCATTTACTGAAAGAAAACTTCTGCAGATGACACTTCTATTTGTAATTTTGTCGGTTGCATAGGGACGACAAATGCGGCATGTTGTCATAAACCATTTAATAAACATTGTGCAGATTGCGCTGTCGGGACACCTTGTTGTGGATATCGTTCTTGTAACATATTCTGTTGTGGATGTGACCGTCGGAAAGAGCCAGCAGGGAAACATGGTTACGGACGTGGAGATACATGCAGGTGTTACAGAGCCAATTGCAGAGTTAAACGTCAAGTGTCATTTGCTACTACCGATATTTTTGCTTATGAAACGTTCACGGGTCTAGATATCAATAAAAATGGGATGTTGAAACAGTTTGAGTTCAGTAAAGCCTTGGAACAGATGCACATAACGGACAACATGA…	MSFTERKLLQMTLLFVILSVAGTTNAACCHKPFNKHCADCAVGTPCCGYRSCNIFCCGCDRRKEPAGKHGYGRGDTCRCYRANCRVKRQVSFATTDIFAYETFTGLDINKNGMLKQFEFSKALEQMHITDNMTVLHQWSVMDEDRDGVITLEEFDREQL*
	G7	TTTTATTCCCTGGCTTTTCTTTTTGTTTAATACCGTATTTTTTCGGTTGTCATAGGAACGGCAAATGGTGCTTGTTGCCATAAACCTTTTAATAAACATTGTGCAGATTGCGCTGGCGGGACACCTTGCTGTGGACATCGTTCTTGTAACATATTCTGTTGTGGATGTGACTGTCGTAAAGAGCCAACAAGGAAACATTGTTACGGACGTGGAGATTCATGCAGGTGTTACAGAGCCAATTACAGAGTAAAACGTCAAGTGTCATTTAATTTGCTACTACCGATATTTCTGCTTATGAAACGTTCACGGGTCTAGATATCAATAAAAATGGGATGATGGAACAGTGTGAGTTCAGTAAAGCCTTGGAACAGATGCGCATAACTGACAACATGATCGTGC…	FYSLAFLFV*YRIFSVVIGTANGACCHKPFNKHCADCAGGTPCCGHRSCNIFCCGCDCRKEPTRKHCYGRGDSCRCYRANYRVKRQVSFFATTDISAYETFTGLDINKNGMMEQCEFSKALEQMRITDNMIVLHHWSVMDDDRGGSRVITLEEFDREKL*
	G8	TTTTATTCCCTGGCTTTTCTTATTGTTTAATACCGTATTTTTTCGGTTGTCATAGGAACGGCAAATGGTGCTTGTTGCCATAAACCTTTTAATAAACATTGTGCAGATTGCGCTGGCGGGACACCTTGCTGTGGACATCGTTCTTGTAACATATTCTGTTGTGGATGTGACTGTCGTAAAGATCCAACAAGGAAACATTGTTACAGAGCTAATTACAGAGTAAAACGTCAAGTGTCATTTAATTTGCTACTACCGATATTTCTGCTTATGAAACGTTCACGGGTCTAGATATCAATAAAAATTGGATGATGGAACAGTGTGAGTTCAGTAAAGCCTTGGAACAGATGCACATAACTGACAACATGATCGTGCTTCACCATTGGTCAGTCATGGATGACG…	FYSLAFLIV*YRIFSVVIGTANGACCHKPFNKHCADCAGGTPCCGHRSCNIFCCGCDCRKDPTRKHCYRANYRVKRQVSFFATTDISAYETFTGLDINKNWMMEQCEFSKALEQMHITDNMIVLHHWSVMDDDRGGSRVITLEEFDREKL*
	G9	ATGTCATTTACTGAAAGAAAACTTCTGCAGATGACACTTCTATTTGTAATTTTGTCAGTTGCATAAGGACGACAAATGCGGCATGTTGTCATAAACCATTTAATAAACATTGTGCAGATTGCGCTGTCGGGACACCTTGTTGTGGATATCATTCTTGTAACATATTCTGTTGTGGATGTGACTGTCGTACAGAACCAAAAGATAAACATTGTTACGGACGTGGAGACACATGCAGATGTTACAAAACCAATTGCAGAGTAAAACGTCAAGTGCCATTTCCTACTACCGATATTTCTGCTTATGAAACGTTTACGGGTCTAGATATAAATAA	MSFTERKLLQMTLLFVILSVARTTNAACCHKPFNKHCADCAVGTPCCGYHSCNIFCCGCDCRTEPKDKHCYGRGDTCRCYKTNCRVKRQVPFPTTDISAYETFTGLDIN
H	H1	ATGTCATTACTTGATAAGAAACATCTATTCTTGGTGCTTCTATTGGTTATTTGTTCTGTTGTCATGGATATGACAAACGGAGCATGTTGTCATTCATTCAGGGGACGTTGCAATGATTGCACTAGATCAACACCTTGCTGTGGATATCGTAAATGTAACATATTTTGTTGTGGATGTGATTGTCGTAAAGGCAGATGCTTTGGCAGACGAAAACGTCAATTGCCATTTGATTATACCGAGACTACCGATGTTTCTGCTTATTTTACGTTTACTGGTCTAGACATCAACAAAAATGGGATGATGGAACAGTTTGAGTTTAGTAAAGCCTTGGAACAGATGCAAATAACGGACAACATGACCGTGCTTCACCATTGGTCAGTAATGGACGAAGACAAAGAT…	MSLLDKKHLFLVLLLVICSVVMDMTNGACCHSFRGRCNDCTRSTPCCGYRKCNIFCCGCDCRKGRCFGRRKRQLPFDYTETTDVSAYFTFTGLDINKNGMMEQFEFSKALEQMQITDNMTVLHHWSVMDEDKDGLITLEEFDREKL*
	H2	ATGTCATTACTTGATAAGAAACATCTATTCTTGGTGCTTCTATTGGTTATCTGTTCTGTTGTCATGGATATGACAAACGGAGCATGTTGTCATTCATTCAGGGGACGTTGCAATGATTGCACTAGATCAACACCTTGCTGTGGATATCGTAAATGTAACATATTTTGTTGTGGATGTGATTGTCGTAAAGGCAGATGCTTTGGCAGACGAAAACGTCAATTGCCATTTGATTATACCGAGACTACCGATGTTTCTGCTTATTTTACGTTTACTGATCTAGACATCAACAAAAATGGGATGATGGAACAGTTTGAGTTTAGTAAAGCCTTGGAACAGATGCAAATAACGGACAACATGACCGTGCTTCACCATTGGTCAGTAATGGACGAAGACAAAGAT…	MSLLDKKHLFLVLLLVICSVVMDMTNGACCHSFRGRCNDCTRSTPCCGYRKCNIFCCGCDCRKGRCFGRRKRQLPFDYTETTDVSAYFTFTDLDINKNGMMEQFEFSKALEQMQITDNMTVLHHWSVMDEDKDGLITLEEFDREKL*
	H3	ATGTCATTACTTGATAAGAAACATCTATTCTTGGTGCTTCTATTGGTTATTTGTTCTGTTGTCATGGATATGACAAACGGAGCATGTTGTCATTCATTCAGGGGACGTTGCAATGATTGCACTAGATCAACACCTTGCTGTGGATATCGTAAATGTAACATATTTTGTTGTGGATGTGATTGTCGTAAAGGCAGATGCTTTGGCAGACGAAAACGTCAATTGCCATTTGATTATACCGAGACTACCGATGTTTCTGCTTATTTTACGTTTACTGGTCTAGACATCAACAATTAAAAATGGGATGATGGAACAGTTTGAGTTTAGTAAAGCCTTGGAACAGATGCAAATAACGGACAACATGACCGTGCTTCACCATTGGTCAGTAATGGACGAAGACAA…	MSLLDKKHLFLVLLLVICSVVMDMTNGACCHSFRGRCNDCTRSTPCCGYRKCNIFCCGCDCRKGRCFGRRKRQLPFDYTETTDVSAYFTFTGLDINN*NGMMEQFEFSKALEQMQITDNMTVLHHWSVMDEDKDGLITLEEFDREKL*
	H4	ATGTCATTACTTGATAAGAAACATCTATTCTTGGTGCTTCTATTGGTTATTTGTTCTGTTGTCATGGATATGACAAACGGAGCATGTTGTCATTCATTCAGGGGACGTTGCAATGATTACACTAGATCAACACCTTGCTGTGGATATCGTAAATGTAACATATTTTGTTGTGGATGTGATTGTCGTAAAGGCAGATGCTTTGGCAGACGAAAACGTCAATTGCCATTTGATTATACCGAGACTACCGATGTTTCTGCTTATTTTACGTTTACTGGTCTAGACATCAACAAAAATGGGATGATGGAACAGTTTGAGTTTAGTAAAGCCTTGGAACAAATGCAAATAACGGACAACATGACCGTGCTTCACCATTGGTAAGTAATGGACGAAGACAAAGAT…	MSLLDKKHLFLVLLLVICSVVMDMTNGACCHSFRGRCNDYTRSTPCCGYRKCNIFCCGCDCRKGRCFGRRKRQLPFDYTETTDVSAYFTFTGLDINKNGMMEQFEFSKALEQMQITDNMTVLHHW*VMDEDKDGLITLEEFDREKL*
	H5	ATGTCATTACTTGATAAGAAACATCTATTCTTGGTGCTTCTATTGGTTATTTGTTCTGTTGTCATGGATATGACAAACGGAGCATGTTGTCATTCATTCAGGGGACGTTGCAATGATTGAACTAGATCAACACCTTGCTGTGGATATCGTAAATGTAACATATTTTGTTGTGGATGTGATTGTCGTAAAGGCAGATGCTTTGGCAGACGACCGATGTTTCTGCTTATTTTACGTTTACTGGTCTAGACATCAACAAAAATGGGATGATGGAACAGTTTGAGTTTAGTAAAGCCTTGGAACAGATGCAAATAACGGACAACATGACCGTGCTTCACCATTGGTCAGTAATGGACGAAGACAAAGATGGACTTATCACTTTGGAAGAATTTGACCGAGAAA…	MSLLDKKHLFLVLLLVICSVVMDMTNGACCHSFRGRCND*TRSTPCCGYRKCNIFCCGCDCRKQMLWQTTDVSAYFTFTGLDINKNGMMEQFEFSKALEQMQITDNMTVLHHWSVMDEDKDGLITLEEFDREKL*
	H6	ATGTCTTTACTTGATAGTAAACTTCTACTCTTGGTGCTTTTATTGGTTATTTGTTCTGTTGTCATGGATATGACAAACGGAGCATGTTGTCATTCATTCAGGGGACGTTGTAATGATTGCACTAGATCAACACCTTGCTGTGGATATCGTAAATGTAACATATTTTGTTGTGGATGTGATTGTCGTAAAGGCAGTTGCATCAGCAGACGATAACGTCAATTGCCATTTGATTATACCAAGACTACCGATGTTTCTCCTTATGTGACATTTACAGGTCTAGACATCAACAAGGAA	MSLLDSKLLLLVLLLVICSVVMDMTNGACCHSFRGRCNDCTRSTPCCGYRKCNIFCCGCDCRKGSCISRR*RQLPFDYTKTTDVSPYVTFTGLDIN
I	I1	ATGTCTCTAATAATACGAATGACGCTTTCGTTTGTTCTTTGCTGTATCATCCTGGACATGGCATACGGGGCTTGCTGTAACCCTGTTCATGGAAGATATTGTGCAGACTGCACGCTTTCTACACCGAGATGTGGATATCGTTCATGTAACATATTCGGCTGTGCATGCACTTGCCGAAGAGAACCAAGAGGTGAATATTGATATGAATGGAGGGCACGATGTTATTGTGAAGATGACAAAAGGAAACGACGTGATGTGTCGTTTGATGAGATTGACATGTCTGCAAACATAAAGTTTGCTAGTCTAGATATCAACAGTGATGGATTGATTGAACAGTTTGAGTTCATTAAAGCCTTGAAACAGATGGATATAACGGACAACACAACTATGTTTGATCAT…	MSLIIRMTLSFVLCCIILDMAYGACCNPVHGRYCADCTLSTPRCGYRSCNIFGCACTCRREPRGEY*YEWRARCYCEDDKRKRRDVSFDEIDMSANIKFASLDINSDGLIEQFEFIKALKQMDITDNTTMFDHWSIMDEDKDGAITLEEFDKEKH*
	I2	ATGTCTCTAATAATACGAATGACGCTTTCGTTTGTTCTTTGCTGTATCATCCTGGACATGGCATACGGGGCTTGCTGTAACCCTGTTCATGGAAGATATTGTGCAGACTGCACGCTTTCTACACCGAGATGTGGATATCGTTCATGTAACATATTCGGCTGTGCATGCACTTGCCGAAGAGAACAAAGAGGTGAATATTGATATGAATGGAGGGCACGATGTTATTGTGAAGATGACAAAAGGAAACGACGTGATGTGTCGTTTGATGAGATTGACATGTCTGCAAACATAAAGTTTGCTAGTCTAGATATCAACAGTGATGGATTGATTGAACAGTTTGAGTTCATTAAAGCCTTGAAACAGATGGATATAACGGACAACACAACTATGTTTGATCAT…	MSLIIRMTLSFVLCCIILDMAYGACCNPVHGRYCADCTLSTPRCGYRSCNIFGCACTCRREQRGEY*YEWRARCYCEDDKRKRRDVSFDEIDMSANIKFASLDINSDGLIEQFEFIKALKQMDITDNTTMFDHWSIMDEDKDGAITLEEFDKEKH*
	I3	ATGTCTCTAATAATACGAATGACGCTTTCGTTTGTTCTTTGCTGTATCATCATGGACATGGCATACGGGGCTTGCTGTAACCCTGTTCATGGAAGATATTGTGCAGACTGCACGCTTTCTACACCGAGATGTGGATATCGTTCATGTAACATATTCGGCTGTGCATGCACTTGCCGAAGAGAACAAAGAGGTGAATATTGATATGAATGGAGGGCACGATGTTATTGTGAAGATGACAAAAGGAAACGACGTGATGTGTCGTTTGATGAGATTGACATGTCTGCAAACATAAAGTTTGCTAGTCTAGATATCAACAGTGATGGATTGATTGAACAGTTTGAGTTCATTAAAGCCTTGAAACAGATGGATATAACGGACAACACAACTATGTTTGATCAT…	MSLIIRMTLSFVLCCIIMDMAYGACCNPVHGRYCADCTLSTPRCGYRSCNIFGCACTCRREQRGEY*YEWRARCYCEDDKRKRRDVSFDEIDMSANIKFASLDINSDGLIEQFEFIKALKQMDITDNTTMFDHWSIMDEDKDGAITLEEFDKEKH
	I4	ATGTCTCTAATAATACGAATGACGCTTTCGTTTGTTCTTTGCTGTATCATCATGGACATGGCATACAGGATGCTGCAACCCTGTTCATGGAAGATATTGTGCAGACTGCACGCTTTCTACACCGAGATGTGGATATCGTTCATGTAACATATTCGGCTGTGCATGCACTTGCCGAAGAGAACCAAGAGGTGAATATTGATATGAATGGAGGGCACGATGTTATTGTGAAGATGACAAAAGGAAACGACGTGATGTGTCGTTTGATGAGATTGACATGTCTGCAAACATAAAGTTTGCTAGTCTAGATATCAACAGTGATGGATTGATTGAACAGTATGAGTTCATTAAAGCCTTGAAACAGATGGATATAACGGACAACACAACTATGTTTGATCATTG…	MSLIIRMTLSFVLCCIIMDMAYRMLQPCSWKILCRLHAFYTRCGYRSCNIFGCACTCRREPRGEY*YEWRARCYCEDDKRKRRDVSFDEIDMSANIKFASLDINSDGLIEQYEFIKALKQMDITDNTTMFDHWSIMDEDKDGAITLEEFDKEKH*
	I5	ATGTCTCTAATATTACGAATGACGCTTTCGTTTGTTCTTTGCTGTATCATCATGGACATGGCATACGGGGCTTGCTGTAACCCTGTTCATGGAAGATATTGTGCAGACTGCACGCTTTCTACACCGAGATGTGGATATCGTTCATGTAACATATTCGGCTGTGCATGCACTTGCCGAAGAGAACCAAGAGGTGAATATTGTTATGAATGGAGGGCACGATGTTATTGTGAAGATGACAAAAGGAAACGACGTGATGTGTCGTTTGATGAGATTGACATGTCTGCAAACATAAATTTTGCTAGTCTAGATATCAACAGTATCTTTGTACTTTGTAAAGCTTTGGAACAGATGAAAATAACGGACAACATGACCGTGTTCCATCACTGGTCAATCATGGAC…	MSLILRMTLSFVLCCIIMDMAYGACCNPVHGRYCADCTLSTPRCGYRSCNIFGCACTCRREPRGEYCYEWRARCYCEDDKRKRRDVSFDEIDMSANINFASLDINSIFVLCKALEQMKITDNMTVFHHWSIMDEDKDGLISLEEFDHQKL*
	I6	TAATCTCTAATATTACGAATGACGCTTTCGTTTGTTCTTTGCTGTATCATCATGGACATGGCATACGGGGCTTGCTGTAACCCTGTTCATGGAAGATATTGTGCAGACTGCACGCTTTCTACACCGAGATGTGGATATCGTTCATGTAACATATTCGGCTGTGCATGCACTTGCCGAAGAGAACCAAGAGGTGAATATTGATATGAATGGAGGGCACGATGTTATTGTGAAGATGACAAAAGGAAACGACGTGATGTGTCGTTTGATGAGATTGACATGTCTGCAAACATAAAGTTTGCTAGTCTAGATATCAACAG	*SLILRMTLSFVLCCIIMDMAYGACCNPVHGRYCADCTLSTPRCGYRSCNIFGCACTCRREPRGEY*YEWRARCYCEDDKRKRRDVSFDEIDMSANIKFASLDIN
	I7	ATGTCTCTAATAATACGAATGACGCTTTCGTTTGTTCTTTGCTGTATCATCATGGACATGGCATACGGGGCTTGCTGTAACCCTGTTCATGGAAGATATTGTGCAGACTGCACGCTTTCTACACCGAGATGTGGATATCGTTCATGTAACATATTTGGCTGTGCATGCACTTGCCGAAGAGAACCAAGAGGTGAATATTGTTATGAATGGAGGGCACGATGTTATTGTGAAGATGACAAAAGGGAACGACGTGATGTGTCGTTTGATGAGATTGACATGTCTGCAAACATAAAGTTTGCTAGTCTAGATATCAACAG	MSLIIRMTLSFVLCCIIMDMAYGACCNPVHGRYCADCTLSTPRCGYRSCNIFGCACTCRREPRGEYCYEWRARCYCEDDKRERRDVSFDEIDMSANIKFASLDIN
	I8	ATGTCTCTAATAATACGAATGACGCTTTCGTTTGTTCTTTGCTGTATCATCATGGACATGGCATGCGGGGCTTGCTGTAACCCTGTTCATGGAAGATATTGTACAGACTGCACGCTTTCTACACCGAGATGTGGATATCGTTCATGTAACATATTCGGCTGTGCATGCACTTGCCGAAGAGAACCAAGAGGTGAATATTGTTATGAATGGAGGGCACGATGTTATTGTGACAAAAGGAAACGACGTGATGTGTCGTTTGATGAGATTGACATGTCTGCAAACATAAATTTTGCTAGTCTAGATATCAAC	MSLIIRMTLSFVLCCIIMDMACGACCNPVHGRYCTDCTLSTPRCGYRSCNIFGCACTCRREPRGEYCYEWRARCYCDKRKRRDVSFDEIDMSANINFASLDIN
J	J1	ATGTCTTTATCATTACGGATGACGCTTTTGTTTGTTATTTGTTGTGTTGTCATTGGCATGGCGAATGCAGATTGCTGTCACAGACCTTATTACTACCATTGTTGGGACTGCACTGCGGCAACCCCGTACTGTGGATATCGTCCATGTAACATATTCGGCTGTGGATGCACTTGTCGTACAGAACCACATGGTAAATCCTGTTATGAACGTGGGGACCGATGTCGTTGTTACTCTGACAAACGTAGACGTCGTAGTTTGTCGTTTGAAGACATGTCTGCGAACATTAAGTTTGCTGGTCTAGATATCAACAGTGATGGATTGATTGAACAGTTTGAGTTCATTAAAGCCTTGGAACAGATGGACATAACTGACAACACAACGATGTTTCATCATTGGTCA…	MSLSLRMTLLFVICCVVIGMANADCCHRPYYYHCWDCTAATPYCGYRPCNIFGCGCTCRTEPHGKSCYERGDRCRCYSDKRRRRSLSFEDMSANIKFAGLDINSDGLIEQFEFIKALEQMDITDNTTMFHHWSIMDEDKDGAITLEEFDKEN*
	J2	ATGTCTTTATCATTACGGATGACGCTTTTGTTTGTTATTTGTTGTGTTGTCATTGGCATGGCGAATGCAGATTGCTGTCACAGACCTTATTACTACCATTGTTGGGACTGCACTGCGGCAACCCCGTACTGTGGATATCGTCCATGTAACATATTCGGCTGTGGATGCACTTGTCGTACAGAACCACATGGTAAATCCTGTTATGAACGTGGGGACCGATGTCGTTGTTACTCTGACAAACGTAGACGTCGTAGTTTGTCGTTTGAAGACATGTCTGCGAACATTAAGTTTGCTGGTCTAGATATCAACAGTGATGGATTGATTGAACAGTTTGAGTTCATTAAAGCCTTAGAACAGATGGACATAACTGACAACACAACGATGTTTCATCATTGGTCA…	MSLSLRMTLLFVICCVVIGMANADCCHRPYYYHCWDCTAATPYCGYRPCNIFGCGCTCRTEPHGKSCYERGDRCRCYSDKRRRRSLSFEDMSANIKFAGLDINSDGLIEQFEFIKALEQMDITDNTTMFHHWSIMDEDKDGAITLEEFDKEN*
	J3	ATGTCTTTATCATTACGGATGACACTTTTGTTTGTTATTTGTTGTGTTGTCATTGGCATGGCGAATGCAGATTGCTGTCACAGACCTTATTACTACCATTGTTGGGACTGCACTGCGGCAACCCCGTACTGTGGATATCGTCCATGTAACATATTCGGCTGTGGATGCACTTGTCGTACAGAACCACATGGTAAATCCTGTTATGAACGTGGGGACCGATGTCGTTGTTACTCTGACAAACGTAGACGTCGTAGTTTGTCGTTTGAAGACATGTCTGCGAACATTAAGTTTGCTGGTCTAGATATCAACAGTGATGGATTGATTGAACAGTTTGAGTTCATTAAAGCCTTGGAACAGATGGACATAACTGACAACACAACGATGTTTCATCATTGGTCA…	MSLSLRMTLLFVICCVVIGMANADCCHRPYYYHCWDCTAATPYCGYRPCNIFGCGCTCRTEPHGKSCYERGDRCRCYSDKRRRRSLSFEDMSANIKFAGLDINSDGLIEQFEFIKALEQMDITDNTTMFHHWSIMDEDKDGAITLEEFDKEN*
	J4	ATGTCTTTATCATTACGGATGACGCTTTTGTTTGTTATTTGTTGTGTTGTCATTGGCATGGCGAATGCAGATTGCTGTCACAGACCTTATTACTACCATTGTTGGGACTGCACTGCGGCAACCCCGTACTGTGGATATCGTCCATGTAACATATTCGGCTGTGGATGCACTTGTCGTACAGAACCACATGGTAAATCCTGTTATGAACGTGGGGACCGATGTCGTTGTTACTCTGACAAACGTAGACGTCGTAGTTTGTCGTTTGAAGACATGTCTGCGAACATTAAGTTTGCTGGTCTAGATATCAACAGTGATGGATTGATTGAACAGTTTGAGTTCATTAAAGCCTTGGAACAGATGGACATAACTGACAACACAACGATGTTTCATCATTGGTCA…	MSLSLRMTLLFVICCVVIGMANADCCHRPYYYHCWDCTAATPYCGYRPCNIFGCGCTCRTEPHGKSCYERGDRCRCYSDKRRRRSLSFEDMSANIKFAGLDINSDGLIEQFEFIKALEQMDITDNTTMFHHWSIMDKGKDGAITLEEFDKEN*
	J5	ATGTCTTTATCATTACGGATGACGCTTTTGTTTGTTATTTGTTGTGTTGTCATTGGCATGGCGAATGCAGATTGCTGTCACAGACCTTATTACTACCATTGTTGGGACTGCACTGCGGCAACCCCGTACTGTGGATATCGTCCATGTAACATATTCGGCTGTGGATGCACTTGTCGTACAGAACCACATGGTAAATCCTGTTATGAACGTGGGGACCGATGTCGTTGTTACTCTGACAAACGTAGACGTCGTAGTTTGTCGTTTGAAGACATGTCTGCGAACATTAAGTTTGCTGGTCTAGATATCAACAGTGATGGATTGATTGAACAGTTTGAGTTCATTAAAGCCTTGAAACAGATGGATATAACGGACAACACAACTATGTTTGATCATTGGTCA…	MSLSLRMTLLFVICCVVIGMANADCCHRPYYYHCWDCTAATPYCGYRPCNIFGCGCTCRTEPHGKSCYERGDRCRCYSDKRRRRSLSFEDMSANIKFAGLDINSDGLIEQFEFIKALKQMDITDNTTMFDHWSIMDEDKDGAITLEEFDKEKH*
	J6	ATGTCTTTATCATTACGGATGACGCTTTTGTTTGTTATTTGTTGTTTTGTCATAGGCATGGCGAATGCAGATTGCTGTCACAAACCCTATTACTACCATTGTTGGGACTGCACTGCAGCAACCCCGTAATGTGGATATCGTCCATGTAACATATTCGGCTGTGGATGCACTTGTCGTACAGTACCACATGGTAAATCCTGTTATGAACGTGGGGACCGATGTCGTAAACGTCGTAGTTTGTCGTTTGAAGACATGTCTCCGAACATTAAGTTTACTGGTCTAGATATCAACAGTGATGGATTGATTGAACAGTTTGAGTTCATTAAAGCCTTGGAACAGATGGACATAACTGACAACACAACGATGTTTTATCATTGGTCAATCATGGACGAAGATAAA…	MSLSLRMTLLFVICCFVIGMANADCCHKPYYYHCWDCTAATP*CGYRPCNIFGCGCTCRTVPHGKSCYERGDRCRKRRSLSFEDMSPNIKFTGLDINSDGLIEQFEFIKALEQMDITDNTTMFYHWSIMDEDKDGAITLEEFDKEN*
K	K1	ATGTCTTTAGTATTACGGATGACGCTTTTGTTTGTTGTTTGTTGTGTTGTCATTGGCATGTCGAATGCAGCTTGCTGTCACAAACCTTTTTGGAAACATTGCTGGGACTGCACTGCGGGAACCCCTTACTGTGGATATCGTTCATGTAACATATTCGGCTGTGGATGCACTTGTCGTACAGAACCCTATGGTAAATCGTGTTATGAACGTGGGAACCGATGTCGTTGTTACACTGACAAACGTAAACGTCGTAGTTTGTCGTTTGAAGACATTTCTCCAAACATAAAGTTTGCTGGTCTAGATATCAACAGTGATGGATTGATTGAACAGTTTGAGTTCATTAAAGCCTTGGAACAGATGGACATAATAGACAACACAACGATGTTTCATCATTGGTCA…	MSLVLRMTLLFVVCCVVIGMSNAACCHKPFWKHCWDCTAGTPYCGYRSCNIFGCGCTCRTEPYGKSCYERGNRCRCYTDKRKRRSLSFEDISPNIKFAGLDINSDGLIEQFEFIKALEQMDIIDNTTMFHHWSIMDEDKDGTITLEEFDKEK*
	K2	ATGTCTTTAGTATTACGGATGACGCTTTTGTTTGTTGTTTGTTGTGTTGTCATTGGCATGTCGAATGCAGCTTGTTGTCACAAACCTTTTTGGAAACATTGCTGGGACTGCACTGCGGGAACCCCTTACTGTGGATATCGTTCATGTAACATATTCGGCTGTGGATGCACTTGTCGTACAGAACCCTATGGTAAATCGTGTTATGAACGTGGGAATCGATGTCGTTGTTACACTGACAAACGTAAACGTCGTAGTTTGTCGTTTGAAGACATTTCTCCAAACATAAAGTTTGCTGGTCTAGATATCAACAGTGATGGATTGATTGAACAGTTTGAGTTCATTAAAGCCTTGGAACAGATGGACATAATAGACAACACAACGATGTTTCATCATTGGTCA…	MSLVLRMTLLFVVCCVVIGMSNAACCHKPFWKHCWDCTAGTPYCGYRSCNIFGCGCTCRTEPYGKSCYERGNRCRCYTDKRKRRSLSFEDISPNIKFAGLDINSDGLIEQFEFIKALEQMDIIDNTTMFHHWSIMDEDKDGTITLEEFDKEK*
	K3	ATGTCTTTAGTATTACGGATGACGCTTTTGTTTGTTGTTTGTTGTGTTGTCATTGGCATGTCGAATGCAGCTTGCTGTCACAAACCTTTTTGGAAACATTGCTGGGACTGCACTGCGGGAACCCCTTACTGTGGATATCGTTCATGTAACATATTCGGCTGTGGATGCACTTGTCGTACAGAACCCTATGGTAAATCGTGTTATGAACGTGGGAACCGATGTCGTTGTTACACTGACAAACGTAAACGTCGTAGTTTGTCGTTTGAAGACATTTCTCCAAACATAAAGTTTGCTGGTCTAGATATCAACAGTGATGGATTGATTGAACAGTTTGAGTTCATTAAAGCCTTGGAACAGATGGACATAATAGACAACACAACGATGTTTCATCATTGGTCA…	MSLVLRMTLLFVVCCVVIGMSNAACCHKPFWKHCWDCTAGTPYCGYRSCNIFGCGCTCRTEPYGKSCYERGNRCRCYTDKRKRRSLSFEDISPNIKFAGLDINSDGLIEQFEFIKALEQMDIIDNTTMFHHWSIMDEDNDGTITLEEFDKEK*
	K4	ATGTCTTTAGTATTACGGATGACGCTTTTGTTTGTTGTTTGTTGTGTTGTCATTGGCATGTCGAATGCAGCTTGTTGTCACAAACCTTTTTGGAAACATTGCTGGGACTGCACTGCGGGAACCCCTTACTGTGGATATCGTTCATGTAACATATTCGGCTGTGGATGCACTTGTCGTACAGAACCCTATGGTAAATCGTGTTATGAACGTGGGAACCGATGTCGTTGTTACACTGACAAACGTAAACGTCGTAGTTTGTCGTTTGAAGACATTTCTCCAAACATAAAGTTTGCTGGTCTAGATATCAACAGTGATGGATTGATTGAACAGTTTGAGTTCATTAAAGCCTTGGAACAGATGGACATAATAGACAACACAACGATGTTTCATCATTGGTCA…	MSLVLRMTLLFVVCCVVIGMSNAACCHKPFWKHCWDCTAGTPYCGYRSCNIFGCGCTCRTEPYGKSCYERGNRCRCYTDKRKRRSLSFEDISPNIKFAGLDINSDGLIEQFEFIKALEQMDIIDNTTMFHHWSIMDEDKDGTITLEEFDKEK*
L	L1	ATGTCTTTGTTTGAAAGAAAACTTCTACGACTGACGCTTATGTTTGTTATTTGGTCTGTTGTCATGGAAACGACAAGCAGTGCATGTTGTCGTAAACCTTTTAACAAGCATTGCTGGGATTGCACACCCGGAACACCTTGTTGTGGATATCGGTCTTGTAACATATTCTGTTGCGGATGTGACTGTCGTAAAGAGCCGAGCGGAAAAGTTTGTTTTGAACGTGATAATAGATGCAGATGTGTCAATTCCAGACGAAAGCGTCAATTGTCATTTGATACTACAGATGTTTCTGCTTATCATACATTTCTAGGATTAGATATCAACAAAAATGGGATGATGGAACAGTTTGAGTTTAGTAAAGCCTTGGAACAGATGCAAATAACGGACAACATGACCGTG…	MSLFERKLLRLTLMFVIWSVVMETTSSACCRKPFNKHCWDCTPGTPCCGYRSCNIFCCGCDCRKEPSGKVCFERDNRCRCVNSRRKRQLSFDTTDVSAYHTFLGLDINKNGMMEQFEFSKALEQMQITDNMTVFHHWSIMDEDKDGIISLEEFDREKL*
	L2	ATGTCTTTGTTTGAAAGAAAACTTCTACGACTGACGCTTATGTTTGTTATTTGGTCTGTTGTCATGGAAACGACAAGCAGTGCATGTTGTCGTAAACCTTTTAACAAGCATTGCTGGGATTGCACACCCGGAACACCTTGTTGTGGATATCGGTCTTGTAACATATTCTGTTGCGGATGTGACTGTCGTAAAGAGCCGAGCGGAAAAGTTTGTTTTGAACGTGATAATAGATGCAGATGTGTCAATTCCAGACGAAAGCGTCAATTGTCATTTGATACTACAGATGTTTCTGCTTATCATACATTTCTAGGATTAGATATCAACAAAAATGGGATGATGGAACAGTTTGAGTTTAGTAAAGCCTTGGAACAGATGCAAATAACGGACAACATGACCGTG…	MSLFERKLLRLTLMFVIWSVVMETTSSACCRKPFNKHCWDCTPGTPCCGYRSCNIFCCGCDCRKEPSGKVCFERDNRCRCVNSRRKRQLSFDTTDVSAYHTFLGLDINKNGMMEQFEFSKALEQMQITDNMTVFHHWSIMDEDKDGIISLEEFDREKL*
	L3	ATGTCTTTGTTTGAAAGAAAACTTCTACGACTGACGCTTATGTTTGTTATTTGGTCTGTTGTCATGGAAACGACAAGCAGTGCATGTTGTCGTAAACCTTTTAACAAGCATTGCTGGGATTGCACACCCGGAACACCTTGTTGTGGATATCGGTCTTGTAACATATTCTGTTGCGGATGTGACTGTCGTAAAGAGCCGAGCGGAAAAGTTTGTTTTGAACGTGATAATAGATGCAGATGTGTCAAATCCAGACGAAAGCGTCAATTGTCATTTGATACTACAGATGTTTCTGCTTATCATACATTTCTAGGATTAGATATCAACAAAAATGGGATGATGGAACAGTTTGAGTTTAGTAAAGCCTTGGAACAGATGCAAATAACGGACAACATGACCGTG…	MSLFERKLLRLTLMFVIWSVVMETTSSACCRKPFNKHCWDCTPGTPCCGYRSCNIFCCGCDCRKEPSGKVCFERDNRCRCVKSRRKRQLSFDTTDVSAYHTFLGLDINKNGMMEQFEFSKALEQMQITDNMTVFHHWSIMDEDKDGIISLEEFDREKL*
	L4	ATGTCTTTGTTTGAAAGAAAACTTCTACGACTGACGCTTATGTTTGTTATTTGGTCTGTTGTCATGGAAACGACAAGCAGTGCATGTTGTCGTAAACCTTTTAACAAGCATTGCTGGGATTGCACACCCGGAACACCTTGTTGTGGATATCGGTCTTGTAACATATTCTGTTGCGGATGTGACTGTCGTAAAGAGCCGAGCGGAAAAGTCTGTTTTGAACGTGATAATAGATGCAGATGTGTCAAATCCAGACGAAAGCGTCAATTGTCATTTGATACTACAGATGTTTCTGCTTATCATACATTTCTAGGATTAGATATCAACAAAAATGGGATGATGGAACAGTTTGAGTTCAGTAAAGCCTTGGAACAGATGCACATAACGGACAACATGACCGTG…	MSLFERKLLRLTLMFVIWSVVMETTSSACCRKPFNKHCWDCTPGTPCCGYRSCNIFCCGCDCRKEPSGKVCFERDNRCRCVKSRRKRQLSFDTTDVSAYHTFLGLDINKNGMMEQFEFSKALEQMHITDNMTVFHHWSIMDEDKDGIISLEEFDREKL*
	L5	ATGTCTTTGTTTGAAAGAAAACTTCTACGACTGACGCTTATGTTTGTTATTTGGTCTGTTGTCATGGAAACGACAAGCAGTGCATGTTGTCGTAAACCTTTTAACAAGCATTGCTGGGATTGCACACCCGGAACACCTTGTTGTGGATATCGGTCTTGTAACATATTCTGTTGCGGATGTGACTGTCGTAAAGAGCCGAGCGGAAAAGTTTGTTTTGAACGTGATAATAGATGCAGATGTGTCAATTCCAGACGAAAGCGTCAATTGTCATTTGATACTACAGATGTTTCTGCTTATCATACATTTCTAGGATTAGATATCAACAAAAATGGGATGATGGAACAGTTTGAGTTCAGTAAAGCCTTGGAACAGATGCAGATAACGGACAACATGACCGTG…	MSLFERKLLRLTLMFVIWSVVMETTSSACCRKPFNKHCWDCTPGTPCCGYRSCNIFCCGCDCRKEPSGKVCFERDNRCRCVNSRRKRQLSFDTTDVSAYHTFLGLDINKNGMMEQFEFSKALEQMQITDNMTVFHHWSIMDEDKDGLISLEEFDREKL*
	L6	ATGTCTTTGTTTGAAAGAAAACTTCTACGACTGACGCTTATGTTTGTTATTTGGTCTGTTGTCATGGAAACGACAAGCAGTGCATGTTGTCGTAAACCTTTTAACAAGCATTGCTGGGATTGCACACCCGGAACACCTTGTTGTGGATATCGGTCTTGTAACATATTCTGTTGCGGATGTGACTGTCGTAAAGAGCCGAGCGGAAAAGTTTGTTTTGAACGTGATAATAGATGCAGATGTGTCAATTCCAGACGAAAGCGTCAATTGTCATTTGATACTACAGATGTTTCTGCTTATCATACACTTCTAGGATTAGATATCAACAA	MSLFERKLLRLTLMFVIWSVVMETTSSACCRKPFNKHCWDCTPGTPCCGYRSCNIFCCGCDCRKEPSGKVCFERDNRCRCVNSRRKRQLSFDTTDVSAYHTLLGLDIN
	L7	ATGTCTTTGTTTGAAAGAAAACTTCTACGACTGACGCTTATGTTTGTTATTTGGTCTGTTGTCATGGAAACGGCAAGCAGTGCATGTTGTCGTAAACCTTTTAACAAGCATTGCTGGGATTGCACACCCGGAACACCTTGTTGTGGATATCGGTCTTGTAACATATTCTGTTGCGGATGTGACTGTCGTAAAGAGCCGAGCGGAAAAGTTTGTTTTGAACGTGATAATAGATGCAGATGTGTCAATTCCAGACGAAAGCGTCAATTGTCATTTGATACTACAGACGTTTCTGCTTATCATACATTTCTAGGATTAGATATCAACAA	MSLFERKLLRLTLMFVIWSVVMETASSACCRKPFNKHCWDCTPGTPCCGYRSCNIFCCGCDCRKEPSGKVCFERDNRCRCVNSRRKRQLSFDTTDVSAYHTFLGLDIN
M	M1	ATGTCTTTAGTATTACGGATGACGCTTTTGTTTGTTGTTTGTTGTGTTGTCATTGGCATGTCGAAGGCAGCTTGCTGTCACAAACCTTTTTGGAAACATTGCTGGGACTGCACTGCCGGAACCCCTTACTGTGGATATCGTTCATGTAACATATTCGGCTGTGGATGCACTTGTCGTACAGAACCCTATGGTAAATCGTGTTATGAACGTGGGAACCGATGTCGTTGTTACACTGACAAACGTAAACGTCGTAGTTTGTCGTTTGAAGACATTTCTCCAAACATAAAGTTTGCTGGTCTAGATATCAACAGAAATGGGATGATGGAACAGTTTGAGTTCAGTAAAGCCTTGGAACAGATGCATATAACGGACAACATGACCGTGTTTCATCATTGGTCA…	MSLVLRMTLLFVVCCVVIGMSKAACCHKPFWKHCWDCTAGTPYCGYRSCNIFGCGCTCRTEPYGKSCYERGNRCRCYTDKRKRRSLSFEDISPNIKFAGLDINRNGMMEQFEFSKALEQMHITDNMTVFHHWSIMDEDKDGIISLEEFDREKL*
	M2	ATGTCTTTAGTATTACGGATGACGCTTTTGTTTGTTGTTTGTTGTGTTGTCATTGGCATGTCGAAGGCAGCTTGCTGTCACAAACCTTTTTGGAAACATTGCTGGGACTGCACTGCCGGAACCCCTTACTGTGGATATCGTTCATGTAACATATTCGGCTGTGGATGCACTTGTCGTACAGAACCCTATGGTAAATCGTGTTATGAACGTGGGAACCGATGTCGTTGTTACACTGACAAACGTAAACGTCGTAGTTTGTCGTTTGAAGACATTTCTCCAAACATAAAGTTTGCTGGTCTAGATATCAACAGAAATGGGATGATGGAACAGTTTGAGTTCAGTAAAGCCTTGGAACAGATGCAGATAACGGACAACATGACCGTGTTCCATCACTGGTCA…	MSLVLRMTLLFVVCCVVIGMSKAACCHKPFWKHCWDCTAGTPYCGYRSCNIFGCGCTCRTEPYGKSCYERGNRCRCYTDKRKRRSLSFEDISPNIKFAGLDINRNGMMEQFEFSKALEQMQITDNMTVFHHWSIMDEDKDGLISLEEFDREKL*

## Sheet: Full Clusters (Consensus Seq)
Isoform	Full gene
A	CGCATGCTTCAAATTTTCCGCTTGTATACAAAGTGTATGATTAACTTTTGACCTTGTAGATACTACAGATCTGTATAAATACAAGTTTTCATTTTTAACTGTTGCGCATTTCTTGAACCAGTGAATCGAGAACGTAAGTAAAATATATTTCATTTTAATATTAACATACACGAATTGATCAGGAAAAAATTCTATATTAACATGTACTGTGGGTCATATTATATATTTTAATTTTTACAAATTTCTTACTTCATTAACTTTGATAGTTAACATTAACCAATTAAATCAAAATCAACCATATTGTATACTTCATTTAATCTATGTTTCATTTACTTTATATTATGTTTGAGAATTATAATTCTTCTATTTTTGAGCAGCATGATTGGCAAATAAAATATT…
I	CATGATTCAAATTTTCCACTTGCATACAAAGTGTATGATTAACTTTTGACCTTGTAGATACTACAGATCGGTATAAATACGAGTTTTCATTCTTAACTGTTGCGCATTTCTTGAACCAGTGAATCGAAAACGTAAGTGAAATATATTTCATTGTAATATTAACATACACGAATTGATCAGGAAACAATTCTATTTAAACATATACTGTGTTGTCAAATAAAGGGTCTAGAGTAACAGACAATGGGTCATATTATATATTTTTATTTTTACAAATTTCTTACTTCATTTACTTTGATAGTTAACATTAATCAATTAAATCAAAATCAACCATATTGTATACTTTGTTTAACCTATGTTTCATTCACTTTATATTATGTTTGAGAATTATAATTCTTCTAT…
J	CATGTTCAAAATTTCCCATTTGCATACAAAGTGTATGATTAACTGTCATGCTTTCATGACTTTGCAGATACTACAGACTTGTATAAATACAAGATTTTGTTTCAATTTCTTTATATTTCTGAAATCAGTTCAGTGAGTGTATTGAAAACGTAAGTTTATTTTACTTTACAATAATACAGCAATAAGTCAAGAAACCTTTCTATCTAAACACAAATTAACATTTTTTAATCATTATGACACTATGCAACGTTATAAGACTCCATGCTAAAAAGACAGTCGTAAATCTGTGATAAAAACTGATTTCTATTTCCTAAAACTAAAGGTTTAATTCAGTACCGGTATCATCGATAACTAGTTCCAGTTTTTAATTTCGTAACTAGTATGTGTTTTGTTTTAAAT…
K	CATGTTCTAAATTTCCCATTTGCATACAAAGTGTATGATTAACTTTTGACCTTGCAGTTACTACAGACTTGTATAAATAAACGATTTCGTTTCAAATTCTATATATTTCTTAAATCAGTTCAGTGAGTGTATCGAAAACGTAAGTTTATTTTTTACTTTATAATGATATCAATGGTATCGGTAGAATGAATTATTGAAAAAAAATAATGCAAGTAGTAAGAAACTCCTTCATAGCTTTTTTTAGTTTCTTAGTTTTGATTGATTTGACATTGAAATGTTTTATATGTTAAAATATACCCATAAACTGTTTGATTAGAGCTCTTCTTATGAGGTAGATGATTTTAACATGTGTGACGTGTGACGTACCACTTATAAGCCTGGTATCGTTGTTGAGTTGTT…
D	ATTAGATATTTTTTCCAAACGGCGGAGAGTTACTTGATTTACTTTATATAGTAAGTATATCGTATTATTTCTTATCTATCTAACTTACTTAGTATATAGACTATTTACTTATCGGTTTCGATATCGTATATATAAAGATTAACAGTACTGCAGAAAGAGTTTCAGTCCAAAAATGGTGATTTGAATGCAATAATAATGCAATATGGTTTTTTTTTTCATTGATTGACTCAAATTTATCGTTCAATCCACAGATGACATGTCGTCATAAAGAAATTTACGCCCAGTAAAACTGCATTTTGCTACCGTCAAATCACCAGTTGACGGTGACAACGCTTCAACTACATCTCTTTCATTTCTAAATTCAATTGCAATCTTCATGTAACAACTTTTTTTTATTGG…
C	GCATAGCTGATAAGATTTTATTCGAAACAGTGTGAGTTCGAGTTTGTTGATTCTCCACAGTAAGTATATGCTAGCGTTGTTAAGTCAGTTCTTTTACTTCTTTATTAAACTTAATTACTTTATAGAATTTTACTTATTAGTTTATATATCATCCTCGATATTATAGATTCTCTCATATCAACACGAGGCGTAACAGAAAAACATAGGGTAAATATTCATACATAGAAATTATTTTAATTGTAAGAGTAAGTAGCTCCTTTAGTCTGAAATTCCAACTTTATATTTCTCAATATTTCAATTTGTAAAAGTGCAACTCGATCATTAAAAGTCCAAAAATTGTAACTCCTCAACCCTGCAACTCTGTAATTCTAAATTTCGATGTTGCTTACGCATACATTC…
H	CAGTCTTTGGTCAGTGATGGACGAAGATATAGATGAAATTATTACACTGGCAGAAGTTGACAGAGACAAATTACAGTTGACTAGGAACATGTTTCTTTTAATAACTAAAAGTGAAAAATGAAAAACGGATACATTTGTGTTATATCATCTTATTCCCACGACTTTACAACAATAACATATTTAACTGGCACTTCTTTTAACAATAAGATGGACGAAAGAATTGACAACAATATCCTAGTGAAACGGAACTGTGATAGATTAAGTATATTAAATTGCTTTATTTTAACGATCAACACCGTTGTTTATAGTTTTAATCCTGACAAGGAATGTTTTCTTATGCTTCATGTTTTATCGTTGCCTTAGAAAGATATTAAAGTTATGTTACCCATGTGAACTCAC…
