# Supplementary material for: Comparative Genomics Reveals 13 Different Isoforms of Mytimycins (A-M) in Mytilus galloprovincialis
Source: Int J Mol Sci. 2021 Mar 22;22(6):3235. doi: 10.3390/ijms22063235 (PMC8004829; doi:10.3390/ijms22063235)
Supplement: Supplementary file 1 [file ijms-22-03235-s001.zip › ijms-1114682-submit-supp/File S2_PAV.xlsx]

## Sheet: PAV_all_nt
		GALF1	GALF2	GALF3	GALM1	GALM2	GALM3	GALM6	GALM11	ITAF1	ITAF2	ITAF3	ITAM1	ITAM2	ITAM3	PURA	LOLA
A	A1	O	O	O	O	O	O	O	O	O	O	O	O	O	O	O	P
	A2	O	O	P	O	O	O	O	O	O	O	O	O	O	O	O	O
	A3	O	P	O	O	P	O	O	O	O	O	O	O	O	O	P	O
	A4	O	O	O	O	O	O	O	O	P	O	O	O	O	O	O	O
B	B1	O	O	O	P	O	O	P	O	O	O	O	O	O	O	O	O
	B2	O	O	O	O	O	O	O	P	O	O	O	O	O	O	O	O
	B3	O	O	O	O	O	O	O	O	P	O	O	O	O	O	O	O
	B4	O	O	O	O	O	O	O	O	O	O	O	O	O	O	P	O
	B5	O	O	O	O	O	O	P	O	O	O	O	O	O	O	O	O
	B6	O	P	O	O	O	O	O	O	P	O	O	O	O	O	O	O
	B7	P	O	O	O	O	O	O	O	O	O	O	O	O	O	O	O
	B8	P	O	P	O	O	O	O	O	O	P	O	O	O	O	O	O
	B9	O	O	O	O	O	O	O	P	O	O	O	O	O	O	O	O
	B10	O	O	P	O	O	O	O	O	O	O	O	O	O	O	O	O
	B11	O	O	O	P	O	O	O	O	O	O	O	O	O	O	O	O
	B12	O	O	O	O	O	O	O	O	O	O	O	P	O	O	O	O
	B13	O	O	O	O	O	O	O	O	O	O	O	O	P	O	O	O
	B14	O	O	O	O	O	O	O	O	O	O	O	O	O	P	O	O
	B15	O	O	O	O	P	O	O	O	O	O	O	O	O	O	O	O
	B16	O	O	O	O	O	O	O	O	O	O	O	O	P	O	O	O
	B17	O	O	O	O	P	O	O	O	O	O	O	O	O	O	O	O
	B18	O	O	O	O	O	O	O	O	O	O	O	O	O	O	P	O
	B19	O	O	O	O	O	P	O	O	O	O	P	O	O	O	O	O
C	C1	O	O	P	O	O	O	O	O	O	O	O	O	O	O	O	O
	C2	O	O	O	O	O	O	O	O	O	O	O	O	O	P	O	O
	C3	O	O	O	O	O	O	O	P	O	O	O	O	O	O	O	P
	C4	P	O	O	O	O	O	O	O	O	O	O	O	O	O	O	O
	C5	O	O	O	O	P	O	O	O	O	O	O	O	O	O	O	O
	C6	O	O	O	P	O	O	O	O	O	O	O	O	O	O	O	O
	C7	O	O	O	O	O	O	O	O	P	O	O	O	O	O	O	O
	C8	O	O	O	O	O	O	O	O	O	O	O	P	O	O	O	O
	C9	O	O	O	O	O	O	O	O	O	O	O	O	O	O	O	P
	C10	O	O	O	O	O	O	P	O	O	O	O	O	O	O	O	O
	C11	O	O	O	O	O	P	O	O	O	O	O	O	O	O	O	O
	C12	O	O	O	O	O	O	O	O	O	O	P	O	O	O	O	O
	C13	O	O	O	O	O	O	O	O	O	P	O	O	O	O	O	O
	C14	O	O	O	O	O	O	O	O	O	O	O	P	O	O	O	O
	C15	O	O	O	O	P	O	O	O	O	O	O	O	O	O	O	O
	C16	O	O	O	O	O	O	P	O	O	O	O	O	O	O	O	O
	C17	O	O	O	O	O	O	O	O	O	O	O	O	P	O	O	O
	C18	O	O	O	O	O	O	O	O	O	O	O	O	O	O	P	O
D	D1	O	O	O	O	O	O	O	O	O	O	O	O	O	O	O	P
	D2	P	O	O	O	O	O	O	O	O	P	O	O	P	O	O	O
	D3	O	O	O	O	O	O	O	O	O	O	O	P	O	O	O	O
	D4	O	O	O	O	P	O	O	O	O	O	O	O	O	O	O	O
	D5	O	O	O	O	O	P	O	O	O	O	O	O	O	O	O	O
	D6	O	O	O	O	O	P	O	O	O	O	O	O	O	O	O	O
	D7	O	O	O	O	O	O	O	O	O	O	P	O	O	O	O	O
	D8	O	O	O	P	O	O	P	O	O	O	O	O	O	O	O	O
	D9	O	P	O	O	O	O	O	O	O	O	O	O	O	O	O	O
	D10	O	O	P	O	O	O	O	O	O	O	O	O	O	O	O	O
	D11	O	O	O	O	O	O	O	P	O	O	O	O	O	O	P	O
	D12	O	O	O	O	O	O	O	O	P	O	O	O	O	O	O	O
	D13	O	O	O	O	O	O	O	O	O	O	O	O	O	P	O	O
E	E1	O	O	O	P	O	P	O	O	O	O	O	P	O	O	P	O
	E2	O	O	O	O	P	O	O	O	O	O	O	O	P	O	O	O
	E3	O	O	O	O	O	O	P	O	O	O	O	O	O	O	O	O
F	F1	O	P	O	P	O	O	P	O	O	O	O	P	O	O	P	O
	F2	P	O	O	O	P	O	O	O	P	P	O	O	O	O	O	O
	F3	O	O	O	O	O	O	O	P	O	O	O	O	O	O	O	O
	F4	O	O	O	O	O	O	O	O	O	O	O	O	O	P	O	O
	F5	O	O	O	O	O	O	O	O	O	O	O	O	P	O	O	O
	F6	O	P	O	O	O	O	O	O	O	O	O	O	O	O	O	O
	F7	O	P	O	O	O	O	O	O	O	O	O	O	O	O	O	O
G	G1	O	O	O	O	O	O	O	P	O	O	O	O	O	O	O	O
	G2	O	O	O	O	O	O	O	O	O	O	P	O	O	O	O	O
	G3	O	P	O	O	O	O	O	O	O	O	O	O	O	O	O	O
	G4	O	O	O	O	O	O	O	O	P	O	O	O	O	O	O	O
	G5	O	O	O	O	O	P	O	O	O	O	O	O	O	O	O	O
	G6	O	O	O	O	O	O	O	O	O	O	O	P	O	O	O	O
	G7	O	P	O	O	O	O	O	O	O	O	O	O	O	O	O	O
	G8	O	O	P	O	O	O	O	O	O	O	O	O	O	O	O	O
	G9	O	O	O	O	O	O	O	O	O	O	O	O	O	O	P	O
H	H1	P	O	P	O	O	O	O	P	O	O	O	O	O	O	O	O
	H2	O	O	O	O	O	O	P	O	O	O	O	O	O	O	O	O
	H3	O	O	O	P	O	O	O	O	P	O	O	O	O	O	P	O
	H4	O	O	O	O	O	O	O	O	O	O	O	O	O	O	O	P
	H5	O	O	O	O	P	O	O	O	O	O	O	P	O	O	O	O
	H6	O	O	O	O	O	O	O	O	O	O	O	O	O	P	O	O
I	I1	P	O	O	O	O	O	O	O	O	O	O	O	O	O	P	O
	I2	O	O	O	O	O	P	P	O	O	O	O	O	O	O	O	O
	I3	O	O	O	O	O	O	O	O	O	O	O	P	O	O	O	O
	I4	O	O	O	P	O	O	O	O	O	O	O	O	O	O	O	O
	I5	P	O	O	O	O	O	O	O	O	O	O	O	O	O	O	O
	I6	P	O	O	O	O	O	O	O	O	O	O	O	O	O	O	O
	I7	O	O	O	O	O	O	O	O	O	O	O	O	O	P	O	O
	I8	O	O	O	O	O	O	O	O	O	O	P	O	O	O	O	O
J	J1	O	O	O	O	O	O	P	O	O	O	P	O	O	O	P	P
	J2	O	O	O	P	O	O	O	O	O	O	O	O	O	O	O	O
	J3	O	O	O	O	O	P	O	O	O	O	O	O	O	O	O	O
	J4	P	O	O	O	O	O	O	O	O	O	O	O	O	O	O	O
	J5	O	O	O	O	O	O	O	O	O	O	O	O	O	P	O	O
	J6	P	O	O	O	O	O	O	O	O	O	O	O	O	O	O	O
K	K1	O	O	O	P	P	O	O	O	O	O	O	P	O	O	O	O
	K2	O	O	O	O	O	O	O	P	O	O	O	O	O	O	O	O
	K3	O	O	O	O	O	O	O	O	P	O	O	O	O	P	O	O
	K4	O	O	O	O	O	O	O	O	O	P	O	O	O	O	O	O
L	L1	O	P	O	O	O	O	O	O	O	O	O	O	O	O	O	O
	L2	O	O	O	O	O	O	O	P	O	O	O	O	O	O	O	O
	L3	O	O	O	O	O	O	O	O	P	O	O	O	O	O	O	O
	L4	O	O	O	O	O	P	O	O	O	O	O	O	O	O	O	O
	L5	O	O	O	O	O	O	O	O	O	O	P	O	O	O	O	O
	L6	O	O	P	O	O	O	O	O	O	O	O	O	O	O	O	O
	L7	O	O	O	O	O	O	O	O	O	O	O	P	O	O	O	O
M	M1	O	P	O	O	O	O	O	O	O	O	O	O	O	O	O	O
	M2	O	O	O	O	O	O	O	O	O	O	O	O	P	O	O	O
