# Supplementary material for: Comparative Genomics Reveals 13 Different Isoforms of Mytimycins (A-M) in Mytilus galloprovincialis
Source: Int J Mol Sci. 2021 Mar 22;22(6):3235. doi: 10.3390/ijms22063235 (PMC8004829; doi:10.3390/ijms22063235)
Supplement: Supplementary file 1 [file ijms-22-03235-s001.zip › ijms-1114682-submit-supp/File S3_IP.xlsx]

## Sheet: Mature peptide
header	sequence	molecular_weight	average_pI	pH_7.4_charge
A1	CCNPPNGRYCADCTVSTPRCGYHSCNIFGCGCTCRTEPYDKICFDHRGRCLCIDYKRKRR	6917.98	7.7	1
A3	CCYPPNGRYCADCTVSTPRCGYHSCNIFGCGCTCRTEPYDKICFDHRGRCLCIDYKRKRR	6967.05	7.69	1
A4	CCNPPNGRYCADCTVSTPRCGYHSCNIFGCGCTCRTEPYDKICFDHRGRCLCIDYKRKRR	6917.98	7.7	1
B10	CCKPFKKFCGDCTTSLFCCGYDQCNILCCGCNCRYPPAGKLCRERGNEWENYCEKVKRKR	6974.18	7.639	0.5
B11	CCDKPFKNFCGDCTTSLFCCGYDQCNILCCGCNCRGSPAGKLCRERGNGMGCYCEKVKRKR	6748.92	7.586	0.1
B12	CCGKPFKYYCGDCTVSLFCCGHNQCNIFCHGCTCRGSPEGKFCRERGPLGKGCYCEKVKRKR	6967.19	7.883	2.5
B13	CCGKPFKYYCGDCTVSLFCCGHNQCNIFCHGCTCRGSPEEKFCRERGPLGKGCYCEKVKRKR	7039.26	7.769	1.5
B14	CCGKPFKYYCGDCTVSLFCCGHNQCNIFCCGCTCRGSPEGKFCRERGPLGKGCYCEKVKRKR	6933.19	7.809	2.1
B15	CCGKPFKYYCGDCTVSLFCCGHNQCNIFCCGCTCRGSPEGKFCRERGPLGKGCYCEKVKRKR	6933.19	7.809	2.1
B16	CCGKPFKYYCGDCTASLFCCGHNQCNIFCCGCTCRGSPEGEFCRERGPLGKGCYCEKVKRKR	6906.08	7.586	0.1
B17	CCGKPLKYYCGDCTASLFCCGHNQCNIFCCRCTCRGSPEGKFCRERGPLGKREKVKRKR	6699.94	8.405	4.9
B4	CCGKPFKYYCGDCTVSLFCCGHNQCNIFCYGCTCRGSPEGKFCRERGPLGKGCYCEKVKRKR	6993.23	7.865	2.5
B5	CCGKPFKYYCGDCTVSLFCCGHNQCNIFCYGCTCRGSPEGKFCRERGPLGKGCYCEKVKRKR	6993.23	7.865	2.5
B6	CCGKPFKYYCGDCTASLFCCGHNKCNIFCCGCTCRGSPEGKFCRERGPLGKGCYCEKVKRKR	6905.18	7.924	3.1
B7	CCGKPFKYYCGDCTASLFCCGHNQCNIFCCGXTCRGSPEGEFCRERGPLGKGCYCEKVKRKR	6921.83	7.639	0.5
B8	CCDKPFKYYCGDCTASLFFCRHNQCNIFCCGCTCRGSPEGKFCRERGPLGKECYCEKVKRKR	7178.41	7.774	1.5
B9	CCGKPFKYYCGDCTASLFCCGHNKCNIFCCGCTCRGSPEGKFCRERGPLGKGCYCEKVKRKR	6905.18	7.924	3.1
C1	CCRRTRRGRCGDCTKPTPCCGYKRCNIFCCGCKCRKGGCGGRRKR	5065.09	9.848	8.9
C10	CCRPHRRRCHDCTKPTPCCGYRRCNIFCCGCRCRKGGCGGRRKR	5121.12	9.452	8
C11	CCRRKRRGRCGDCTKPTPCCGYKRCNIFCCGCKCRKGGCGGRRKR	5092.16	10.051	9.9
C12	CCRRKRRGRCGDCTKPTPCCGYKRCNIFCCGCKCRKGGCGGRRKR	5092.16	10.051	9.9
C13	CCRRKRRGRCGDCTKPTPCCGYKRCNIFCCGCKCRKGGCGGRRKR	5092.16	10.051	9.9
C14	CCRSRRGRCGDCTKSTPCCGYKKCNIFCCGCNCRKGRCSGRRKR	4971.92	9.369	7.9
C15	CCRRKRSGRCGDCTKPTPCCGYKRCNIFCCGCNCRKGGCGGRRKR	5008.98	9.369	7.9
C16	CCRRKRRGRCGDCTKPTPCCGYKRCNIFCCGCNCRKGGCGGRRKR	5078.09	9.848	8.9
C17	CCRRKRRGRCGDCTKPTPCCGYKRCNIFCCGCNCRKGGCGGRRKR	5078.09	9.848	8.9
C18	CCRPHRGRCHDCTKPTPCCGYSRCNIFCCGCRCRKGGCGGRRKR	4952.88	8.572	6
C2	CCRRKRRGRCGDCTKPTPCCGYKRCNIFCCGCKCRKGGCGGRRKR	5092.16	10.051	9.9
C3	CCRRKRRGRCGDCTKPTPCCGYKRCNIFCCGCKCRKGGCGGRRKR	5092.16	10.051	9.9
C4	CCRRTRRGRCGDCTKPTPCCGYKRCNIFCCGCRCRKGGCGGRRKR	5093.11	9.911	9
C5	CCRRTRRGRCGDCTKPTPCCGYKRCNIFCCGCNCRKGGCGGRRKR	5051.02	9.406	8
C6	CCRRTRWGRCGDCTKPTPCCGYKRCNIFCCGCKCRKGGCGGRRKR	5095.12	9.369	7.9
C7	CCRRTRRGRCGDCTKPTPCCGYKRCNIFCCGCKCRKGGCGGRRKR	5065.09	9.848	8.9
C8	CCRRTRRGRCGDCTKPTPCCGYKRCNIFCCGCKCRKGGCGGRRKR	5065.09	9.848	8.9
C9	CCRRKRRGRCGDCTKPTPCCGYKRCNIFCCGCKCRKGGCGGRRKR	5092.16	10.051	9.9
D1	CCRKFKEKYCKDCTKGTPCCGHNKCNIFCCGCRCRREPIGKDCVVNQGACECYKEKGKR	6733.98	8.018	3
D10	CCRKFKEKYCKDCTKGTPCCGHNKCNIFCCGCRCRREPIGKDCVVNQGACECYKEKGKR	6733.98	8.018	3
D11	CCRKFKEKYCKDCTKGTPCCGHNKCNIFCCGCRCRREPIGKDCVVNQGACECYKEKGKR	6733.98	8.018	3
D12	CCRKFKEKYCKDCTKGTPCCGHNKCNIFCCGCRCRREPTGKDCVVNQGACECYKEKGKR	6721.93	8.018	3
D3	CCRKFKEKYCKDCTKGTPCCGHNKCNIFCCGCRCRREPIGKDCVVNQGACECYKEKGKR	6733.98	8.018	3
D4	CCRKFKEKYCKDCTKGTPCCGHNKCNIFCCGCRCRREPIGKDCVVNQGACECYKEKGKR	6733.98	8.018	3
D5	CCRKFKEKYCKDCTKGTPCCGYDKCNIFCCGCRCRREPIGKDCVVNQGACECYKEKGKR	6761	7.838	2
D6	CCRKFKEKYCKDCTKGTPCCGHNKCNIFCCGCRCRREPIGKDCVVNQGACECYKEKGKR	6733.98	8.018	3
D7	CCRKFKEKYCKDCTKGTPCCGHNKCNIFCCGCRCRREPISKDCVVNQGACECYKEKGKR	6764.01	8.018	3
D8	CCRKFKEKYCKDCTKGTPCCGYDKCNIFCCGCRCRREPIGKDCVVNQGACECYKEKGKR	6761	7.838	2
D9	CCRKFKEKYCKDCTKGTPCCGHNKCNIFCCGCRCRREPIGKDCVVNQGACECYKEKGKR	6733.98	8.018	3
E1	CCRRPKYFKTHCKDCASATPCCGLKSCNIFCCGCTCRKEPSGKHCCEREGKCRCFNAKRKR	6945.27	8.372	5.6
E3	CCRRPKYFKTHCKDCASATPCCGLKSCNIFCCGCTCRKEPSGKHCCEREGKCRCFNAKRKR	6945.27	8.372	5.6
F1	CCRKPFRDHCRDCTPGTPCCGIKKCNIFCCGCKCRTEPRGKHCFERGTGCRCYNAKRKRR	6949.25	8.68	7.1
F2	CCRKPFRDHCRDCTPGTPCCGIKKCNIFCCGCKCRTEPRGKHCFERGTGCRCYNAKRKRR	6949.25	8.696	7.1
F4	CCRKPFRDHCRDCTPGTPCCGIKKCNIFCCGCICRTEPRGKHCFERGTGCRCYNAKRKRR	6934.24	8.517	6.1
F5	CCRKPFRDHCKDCTPGTPCCGIKKCNIFCCGCKCRTEPRGKHCFERGTGCRCYNAKRKRR	6921.24	8.687	7.1
F6	CCRKPFRDHCRDCTPGTPCCGIKKCNIFCCGCKCRTEPRGKHCLERGTGCRCYNAKRKRR	6915.23	8.696	7.1
F7	CCRKPFRDHCRDCTPGTPCCGIKKCNIFCCGCKCRTEPRGKHCFERGTGCRCYNAKRKRR	6949.25	8.696	7.1
G1	CCHKPFNKHCADCAVGTPCCGVHSCNIFCCGCDCRKEPAGKHCYGRGDTCRCYRDNCRVKR	6790.89	7.568	-0.2
G3	CCHKPFNKHCADCAVGTPCCGVHSCNIFCCGCDCRKEPAGKHCYGRGDTCRCYRDNCRVKR	6790.89	7.568	-0.2
G5	CCHKPFNKHCADCAVWTPCCGHRSCNIFCCGCNRRKEPAGKHGYGRGNTCRCYRANCRVKR	6938.09	8.32	5.6
G6	CCHKPFNKHCADCAVGTPCCGYRSCNIFCCGCDRRKEPAGKHGYGRGDTCRCYRANCRVKR	6836.93	8.021	3.6
G9	CCHKPFNKHCADCAVGTPCCGYHSCNIFCCGCDCRTEPKDKHCYGRGDTCRCYKTNCRVKR	6901	7.559	-0.3
H1	CCHSFRGRCNDCTRSTPCCGYRKCNIFCCGCDCRKGRCFGRRKR	5118.02	8.373	5
H2	CCHSFRGRCNDCTRSTPCCGYRKCNIFCCGCDCRKGRCFGRRKR	5118.02	8.373	5
I5	CCNPVHGRYCADCTLSTPRCGYRSCNIFGCACTCRREPRGEYCYEWRARCYCEDDKRKRR	7142.16	7.702	1
I7	CCNPVHGRYCADCTLSTPRCGYRSCNIFGCACTCRREPRGEYCYEWRARCYCEDDKRERR	7143.1	7.427	-1
I8	CCNPVHGRYCTDCTLSTPRCGYRSCNIFGCACTCRREPRGEYCYEWRARCYCDKRKRR	6927.98	7.951	3
J1	CCHRPYYYHCWDCTAATPYCGYRPCNIFGCGCTCRTEPHGKSCYERGDRCRCYSDKRRRR	7186.17	7.809	2
J4	CCHRPYYYHCWDCTAATPYCGYRPCNIFGCGCTCRTEPHGKSCYERGDRCRCYSDKRRRR	7186.17	7.809	2
J5	CCHRPYYYHCWDCTAATPYCGYRPCNIFGCGCTCRTEPHGKSCYERGDRCRCYSDKRRRR	7186.17	7.809	2
K1	CCHKPFWKHCWDCTAGTPYCGYRSCNIFGCGCTCRTEPYGKSCYERGNRCRCYTDKRKRR	7117.19	8.077	4
K3	CCHKPFWKHCWDCTAGTPYCGYRSCNIFGCGCTCRTEPYGKSCYERGNRCRCYTDKRKRR	7117.19	8.077	4
L1	CCRKPFNKHCWDCTPGTPCCGYRSCNIFCCGCDCRKEPSGKVCFERDNRCRCVNSRRKR	6888.03	8.036	3.1
L3	CCRKPFNKHCWDCTPGTPCCGYRSCNIFCCGCDCRKEPSGKVCFERDNRCRCVKSRRKR	6902.1	8.219	4.1
L4	CCRKPFNKHCWDCTPGTPCCGYRSCNIFCCGCDCRKEPSGKVCFERDNRCRCVKSRRKR	6902.1	8.219	4.1
L5	CCRKPFNKHCWDCTPGTPCCGYRSCNIFCCGCDCRKEPSGKVCFERDNRCRCVNSRRKR	6888.03	8.036	3.1
L6	CCRKPFNKHCWDCTPGTPCCGYRSCNIFCCGCDCRKEPSGKVCFERDNRCRCVNSRRKR	6888.03	8.036	3.1
L7	CCRKPFNKHCWDCTPGTPCCGYRSCNIFCCGCDCRKEPSGKVCFERDNRCRCVNSRRKR	6888.03	8.036	3.1
M1	CCHKPFWKHCWDCTAGTPYCGYRSCNIFGCGCTCRTEPYGKSCYERGNRCRCYTDKRKRR	7117.19	8.077	4
M2	CCHKPFWKHCWDCTAGTPYCGYRSCNIFGCGCTCRTEPYGKSCYERGNRCRCYTDKRKRR	7117.19	8.077	4
