# Supplementary material for: Comparative Genomics Reveals 13 Different Isoforms of Mytimycins (A-M) in Mytilus galloprovincialis
Source: Int J Mol Sci. 2021 Mar 22;22(6):3235. doi: 10.3390/ijms22063235 (PMC8004829; doi:10.3390/ijms22063235)
Supplement: Supplementary file 1 [file ijms-22-03235-s001.zip › ijms-1114682-submit-supp/File S4_Mytilida sequences.fas]

>Mcor_1
----MSLLIRMTLLFVICCVVMGMANAACCYKP-----YWY-----HCWDCTAGTPYCGYGPCNIFGCGCT--CRTEPYGKSCYGR---MSRCRCYS--EKRKRRSVSF-----NDISANVKFAGLDINR-DGLIEQFEYIEALEQMDITDNATMFHHWSIMDKDKDGTITLEEFDKEKIX----------
>Mcor_2
----MSLLLRLTLLFVICSVIMETANGACCRRR------RG-----RCGDCTKPTPCCGYRKCNIFCCGCK--CR--------------KGRC------SGRRKRQLSYD---TTDSSAYGTFMGLDINK-NGMMEQFEFSKAMEQMQITDNMTVLHHWSVMDEDKDGLITMEEFDREKLX----------
>Mcal_1
MSLLERKLLQLTLLFVIWSVVMETASGACCRSR-----FGK-----YCSDCTRTHVCCGYRSCNIFCCGCE--CRKAPKGKRCYVG---ESRCWCY---TAKGKRHVTFD---TTDISAYLTYIGLDINK-NGMMEQFEFNKALEYMHITDNMTVRHHWSIMDGDKDGIISLEEFDREKX-----------
>Mcal_2
----MSLPIRMTLLFVICCVVIGMANAACCHKP-----YWY-----HCWDCTAGTPYCGYGPCNIFGCGCT--CRTEPYGKSCYER---GSRCHCYS--DKRKRRSVSF-----NDISANVKFAGLDINR-DGLIEQFEFMDALKQMDITDNATIFHHWSIMDEDKDGTITLEEFDKEKIX----------
>Mcal_3
MSFVEGKLVRLMLVFLICFVFMDTTSAGCCRKF-----KEK-----YCKDCTIGTPCCGYDKCNIFCCGCR--CRTEPSGKDCFVR---GGACKCY---QAKGKRSAPFA---TTDMSAYVTFMDLDINK-NGMMEQFEFTTALEQRQITDNATVFHHWSIMDED--------------------------
>Mgal_A
----MSLIIRMTLSFVLFCITMDMTYGACCNPP-----NGR-----YCADCTVSTPRCGYHSCNIFGCGCT--CRTEPYDKICFDH---RGRCLCID--YKRKRRDVSL----DEDMSASIQFASLDINS-DGLIEQFEFIKALEQMEITDNTTMFHHWSIMDEDKDGTVTLEEFDKEKX-----------
>Mgal_I
----MSLIIRMTLSFVLCCIIMDMAYGACCNPV-----HGR-----YCADCTLSTPRCGYRSCNIFGCACT--CRREPRGEYXYEW---RARCYCED--DKRKRRDVSFD---EIDMSANIKFASLDINS-DGLIEQFEFIKALKQMDITDNTTMFDHWSIMDEDKDGAITLEEFDKEKHX----------
>Mgal_J
----MSLSLRMTLLFVICCVVIGMANADCCHRP-----YYY-----HCWDCTAATPYCGYRPCNIFGCGCT--CRTEPHGKSCYER---GDRCRCYS--DKRRRRSLSF-----EDMSANIKFAGLDINS-DGLIEQFEFIKALEQMDITDNTTMFHHWSIMDEDKDGAITLEEFDKENX-----------
>Mgal_K
----MSLVLRMTLLFVVCCVVIGMSNAACCHKP-----FWK-----HCWDCTAGTPYCGYRSCNIFGCGCT--CRTEPYGKSCYER---GNRCRCYT--DKRKRRSLSF-----EDISPNIKFAGLDINS-DGLIEQFEFIKALEQMDIIDNTTMFHHWSIMDEDXDGTITLEEFDKEKX-----------
>Mgal_M
----MSLVLRMTLLFVVCCVVIGMSKAACCHKP-----FWK-----HCWDCTAGTPYCGYRSCNIFGCGCT--CRTEPYGKSCYER---GNRCRCYT--DKRKRRSLSF-----EDISPNIKFAGLDINR-NGMMEQFEFSKALEQMXITDNMTVFHHWSIMDEDKDGXISLEEFDREKLX----------
>Mgal_B
MSLFEMKLLRSIILLITFIAVIDKTKGACCGKP-----FKY-----YCGDCTVSLFCCGHNQCNIFCCGCT--CRGSPEGKFCRERGPLGKGCYCE---KVKRKRHVQYV---STDMSAHMKFMNLDINK-N------EFSKALEQM--TDNMT-FHHWSIMDEDKDGLISLEEFDHQKLX----------
>Mgal_D
MSFFNGKLPRFVLVVLICFVVMDTTYGACCRKF-----KEK-----YCKDCTKGTPCCGHNKCNIFCCGCR--CRREPIGKDCVVN---QGACECY---KEKGKRSAPFP---TTDMSAYVTFMDLDINK-NGMMEQFEFTTALEQRQITDNATVFHHWSIMDEDKDGIISLEEFDREKLX----------
>Mgal_C
----MSLLLRLTLLFVICSVIMENANGACCRRK-----RRG-----RCGDCTKPTPCCGYKRCNIFCCGCK--CR--------------KGGC------GGRRKRQLSHD---TTDRSTYMTFIGLDINK-NGMMEQFEFSKALEQMQITDNVTVLHHWSVMDEDKDGLITMEEFDREKLX----------
>Mgal_H
MSLLDKKHLFLVLLLVICSVVMDMTNGACCHSF------RG-----RCNDCTRSTPCCGYRKCNIFCCGCD--CR--------------KGRC------FGRRKRQLPFDYTETTDVSAYFTFTGLDINK-NGMMEQFEFSKALEQMQITDNMTVLHHWSVMDEDKDGLITLEEFDREKLX----------
>Mgal_G
MSLTERKLLQMTLLFVILSVVIGTANGACCHKP-----FNK-----HCADCAVGTPCCGXXSCNIFCCGCD--CRKEPAGKHCYGR---GDTCRCYRA-NCRVKRQVSFA---TTDISAYETFTGLDINK-NGMMEQFEFSKALEQMHITDNMTVLHHWSVMDEDRDGVITLEEFDREKLX----------
>Mgal_L
MSLFERKLLRLTLMFVIWSVVMETTSSACCRKP-----FNK-----HCWDCTPGTPCCGYRSCNIFCCGCD--CRKEPSGKVCFER---DNRCRCV---NSRRKRQLSFD---TTDVSAYHTFLGLDINK-NGMMEQFEFSKALEQMQITDNMTVFHHWSIMDEDKDGIISLEEFDREKLX----------
>Mgal_E
MSLLEGKLLQLTLLFIILSVVIETANGECCRRPKY---FKT-----HCKDCASATPCCGLKSCNIFCCGCT--CRKEPSGKHCCER---EGKCRCF---NAKRKRHVXFD---TTDISAYLTYIGLDINK-NGMMEQFEFNKALEYLNITDNMTLRHHWSIMDEDNDGIITLEEFDREKX-----------
>Mgal_F
MSLLERKLLQLALLVVIWSVVMKTVSGDCCRKP-----FRD-----HCRDCTPGTPCCGIKKCNIFCCGCK--CRTEPRGKHCFER---GTGCRCYN--AKRKRRHVSND---TTDISAYLTFIGLDINK-NGMMEECEFKKALEHMHITDNMTVLHHWSIMDEDKDGIISMEEFDRQKX-----------
>Mphi_4
-----MEIMHAVSVLFVLAVTIKKTHGICCGPR----VING---ASYCDDCTASTPYCGYGECNIFGCNCDGGCRHAPSGERCAYD--LNGDCNCE---VCEGRK--------LISTSTASVFNTYDLNK-NGKIDPEEFFGAFQKKGYTKE-ELGAQWRQLDENKDGVITIGEIDRDEFQKKSHLELX--
>Mphi_3
---------MILLVAGMLAITIERTEGICCRAA-----YKN-----FCRDCTTSTPFCGYGPCNMFGCNCKGGCRHAPSGQICSLD--FDLNCRC----QKCNTRN-------DKDDNPVVVFSSYDLNE-NGYIDSEEFFRAFNESGLSTE-ELPVQWRKLDENKDGVITIEEIDHDEX-----------
>Mphi_2
-----MGMWFAAAVLVMLAITIEKTDGVCCPSS-----IGN-----YCLDCTKSTPYCGYGPCNIFGCNCDGGCRAAPVGERCAID--FDGNCRC----TDVEVRD-------NKAESPATVFNSYDLNK-NGKIDPEEFYGAFQKKGHSKG-ELDIHWRQLDENNDGVITIQEIDHDQFEMKKKSHFELX
>Mphi_1
--------MLAAAVLVMFAITIEKANGVCCYNV------XG-----WCGDCTRGTPRCGYGPCNIFGCACRGGCR---HQYGCSIN--QWGLCRC----SKRKRRGVEEKTVLTTE--PAIVFESYDLNEYKCKIEKVEFFAAFNHTGLSRE-HLLVQWTEMDENKDNFITLEELDQDKLX----------
>Perpur_1
------MMLLIVCLLLTMSCSMDMTDGACCYAR------RG-----KCADCTRGTPYCGYRKCNIFGCACKGGCR--------------KGSC--------------------------------------RGX---------------------------------------------------------
>Perpur_2
-----MSMMLAVAVLLMFGIAIEKTEGACCYND------GG-----YCADCTVATPRCGYYSCNIFGCNCGGGCRVSPPGKRCYVN---GWGCTCYS--YGRKRRGTEVD---TEATDAALVFNRYDLNK-NGKIEKVEFSGAFNQTGFTEE-ELFVQWREMDENKDNFITIDEFD---------------
>Pervir_1
-----MNTMLAVAVLFMVAISFEKADGACCYGN------GG-----YCGDCTRTTPYCGYRRCNLFGCNCGGGCRRPSSGQECFRT--FAGGCRCVY--TGRKRRSTE-----ETDTNAVPVFNDYDLNK-NGKIEKDEFLGAFNQTGSTNE-ELVAHWEKLDGNKDDYITMEEFDGDNX-----------
>Pervir_2
-----MNVMLTVAVLFMFAIAIKRTDGACCYMS------WG-----RCGDCTRGTPYCGYYRCNLFGCNCGGGCRQPSN----------GRNC-------WRRRRS-------TENADPARVFHGYDLNK-DGKIEKDEFFGAFNSTGSTNG-ELLVHWEKMDENRDDFITIEEFDHDNX-----------
>Modkur_1
--------MFALAVLLMFAITIEKTDGVCCHGD-----RHM-----KCNDCTRGTPFCSYRPCNLFGCACQSGCR--------------TGSCGSRGW-WGRKRRS-------TEDKDAVDVFHSYDLNK-NGKIEKVEFTVAFNQTGLTEE-ELLGKWREMDDNKDGFITIDEMDHDEFX----------
>Modkur_2
--------MFALAVLLMFAITIEKTDGVCCLSS------GG-----QCGDCSRGTPYCSYRPCNLFGCACQSSCR--------------EGNCHAKKGWWWRKRRS-------TKDKDAVQVFHSYDFNK-NGKIEKVEFTVAFNQTGLTEE-ELLGKWREMDDNKDGFITIDEMDHDEFX----------
>Modkur_3
--------MLAVAVLFMFAIAIEKTDGACCFNR------NG-----RCSDCTWGTPRCGYFSCNIVGCNCGGGCRRAPEGKYCYIY--SDGKCKCTY--WRRKRRS-------TETTDAAFVFSGYDLNK-NGKIEKGEFSVAFNQTGLTDE-QLFVQWREMDENKDDVITIDELDHDKIX----------
>Modmod_1
--------MLAVAVLFMFAIAIEKTDGACCFNR------NG-----RCSDCTWGTPRCGYFSCNIVGCNCGGGCRRAPEGKYCYIY--SDGKCKCTY--WRRKRRS-------TETTDAAFVFSGYDLNK-NGKIEKGEFSVAFNQTGLTDE-QLFVQWREMDENKDDVITIEELDHDTIX----------
>Modmod_2
--------MFAVAVLLMFAITIEKTDGVCCLSS------GG-----QCGDCSRGTPYCSYRPCNLFGCACQSSCR--------------EGNCHAKKGWWWRKRRS-------TKDKDAVQVFHSYDFNN-NGKIEKEEFSVAFNQTGLTDE-QLFVQWREMDENKDDVITIDELDHDKIX----------
>Modmod_3
--------MFALAVLLMFAITIEKTDGVCCHGD-----RHM-----KCNDCTRGTPFCSYRPCNLFGCACQSGCR--------------TGSCGSRGW-WGRKRRS-------TEDKDAVDVFHSYDLNK-NGKIEKVEFTVAFNQTGLTEE-ELLGKWREMDDNKDGFITIDEMDHDEFX----------
>Limfor_1
-------METRLFIAVLCIVYIQKSSAACCNSHSYECGFWG--CKHRCGDCSKPTPCCGYGKCNIFCCNCD--CR--------------TGSC-------GRKRRDVSF----TTETSAYFKFTSLDANK-NGMMEKCEFNKALEKMKITDNVTVTHHFTTMDRNDDGVITMEEFDNHKGX----------
>Limfor_2
-------MAPQLVIAVVFILYIQTSSGACCKSHSYECSFWE--CKYRCDDCSKPTPCCGYGKCNIFCCNCD--CR--------------TGSC--------RRRRDVSF----TTDTSAFFKFNSVDANK-NGMMEKCEFNKALENMKITDNVTVIHHWTIMDKNNDGVITMEEFDNHKGX----------
>Limfor_3
-------MVTTLVFVVLSIVYIQQSSAACCRQV-----RNG-----LCGDCTRGTPCCGYRKCNIFCCACQ--CR--------------TGGC-------GRKRRDVSF----TTDLSAYLTFNGLDVNK-NGMMEKCEFNKALEDMKITDNVTVVHHWTIMDHNNDGVITLHEFDHHKVX----------
>Limfor_4
-------MRIFLFIVVVCILCIQQSSADCCPARG---GFWL--TGNRCGDCTYSTPCCGYKKCNIFCCGCE--CR--------------SGTC-------ARRRRDVSF----STENSAVLKFNGLDSNK-NGMMERCEFIDALEGMEITDNVTITHHWTIMDHNKDGVITLAEFDHHKPX----------
>Limfor_5
MNVIKRSTAGPFFLAFLCIVYIQHSSAACCSVIKYDCGWWWGACKTTCGDCTGGTPCCGYGGCNIFCCNCE--CR--------------RGSCD-----VKGRRRGVSF----TTDTSAYFKFKSLDTNK-DGMMEKWEFNKALKNMKITDNVTVVHHWTVMDKNNDGVITLKEFDNTKAKEVX-------
>Limfor_6
MYAIKRSIAGTFVLAVLCIVYIQHSSADCCRGMSYNCDWWGLSCSTRCGDCTNGTPCCGYGRCNIFCCDCT--CR--------------SGSC--------GRRRGVSL----NTDTSAYFKFKSLDKNK-DGMMEKWEFNKALKNMKITDNVTVVHHWTLMDKNNDGVITMKEFDNTKSX----------
>Limfor_7
MYVVWRKATLMLFLAVLCLKYIQQSTAACCRGS----GKNN-----QCKDCSIGTPCCGYRRCNIFCCACE--CR--------------RGNC------KGRKRRSVVD----TTDASAYFTFKGIDMNK-NGMMEQIEFSKALEKMKITDNETIFYHWTIMDENNDGIISLEEFDHEKLX----------
